# Supplementary material for: Th17-related genes PGAP1 and TMBIM1 serve as potential diagnostic and predictive biomarkers in systemic sclerosis: bioinformatic identification and murine model validation
Source: Clin Rheumatol. 2026 Jan 31;45(3):1721–39. doi: 10.1007/s10067-026-07950-1 (PMC12923484; doi:10.1007/s10067-026-07950-1)
Supplement: Supplementary file 1 — (CSV 53.2 KB) [file 10067_2026_7950_MOESM1_ESM.csv]

title	geo_accession	status	submission_date	last_update_date	type	channel_count	source_name_ch1	organism_ch1	characteristics_ch1	characteristics_ch1.1	characteristics_ch1.2	molecule_ch1	extract_protocol_ch1	label_ch1	label_protocol_ch1	taxid_ch1	hyb_protocol	scan_protocol	description	data_processing	data_processing.1	data_processing.2	platform_id	contact_name	contact_department	contact_institute	contact_address	contact_city	contact_state	contact_zip/postal_code	contact_country	supplementary_file	data_row_count	batch:ch1	dx:ch1	tissue:ch1
SSc -SD5_10A	GSM2495594	Public on Jan 02 2018	Feb 19 2017	Jan 02 2018	RNA	1	skin, SSc	Homo sapiens	tissue: skin	dx: diffuse cutaneous systemic sclerosis	batch: 2	total RNA	Skin biopsies placed in RNAlater at bedside were stored at -80 degrees C until processing. RNA was extracted by homogenization in RLT Buffer and purifying over RNeasy columns.	biotin	Biotinylated cRNA were prepared according to the standard Affymetrix protocol from 6 ug total RNA (Expression Analysis Technical Manual, 2001, Affymetrix).	9606	The labeled, fragmented DNA was hybridized to the GeneChip HG-U133A 2.0 Array (Affymetrix, Santa Clara, CA) for 18 hours in a GeneChip Hybridization oven 640 at 45oC with rotation (60 rpm). The hybridized samples were washed and stained using an Affymetrix Fluidics Station 450.	After staining, microarrays were immediately scanned using an Affymetrix GeneArray Scanner 3000 7G Plus (Affymetrix, Santa Clara, CA).	RL_A2_SD5-10A	Processed using affy package for R, using MAS5 normalization.	Log2_batch_adjusted.txt: Log2 data in this matrix was adjusted for batch differences using the ComBat algorithm within the sva package for R.	Brainarray custom CDF for HGU133A2 (version 19.0.0, ENTREZG) was utilized for this data set. http://brainarray.mbni.med.umich.edu/Brainarray/Database/CustomCDF/19.0.0/entrezg.asp	GPL23080	Julio,C,Mantero	Rheumatology	Boston University School of Medicine	72 E Concord St	Boston	MA	02118	USA	ftp://ftp.ncbi.nlm.nih.gov/geo/samples/GSM2495nnn/GSM2495594/suppl/GSM2495594_RL_A2_SD5-10A.CEL.gz	12136	2	diffuse cutaneous systemic sclerosis	skin
SSc -SD5_11A	GSM2495595	Public on Jan 02 2018	Feb 19 2017	Jan 02 2018	RNA	1	skin, SSc	Homo sapiens	tissue: skin	dx: diffuse cutaneous systemic sclerosis	batch: 2	total RNA	Skin biopsies placed in RNAlater at bedside were stored at -80 degrees C until processing. RNA was extracted by homogenization in RLT Buffer and purifying over RNeasy columns.	biotin	Biotinylated cRNA were prepared according to the standard Affymetrix protocol from 6 ug total RNA (Expression Analysis Technical Manual, 2001, Affymetrix).	9606	The labeled, fragmented DNA was hybridized to the GeneChip HG-U133A 2.0 Array (Affymetrix, Santa Clara, CA) for 18 hours in a GeneChip Hybridization oven 640 at 45oC with rotation (60 rpm). The hybridized samples were washed and stained using an Affymetrix Fluidics Station 450.	After staining, microarrays were immediately scanned using an Affymetrix GeneArray Scanner 3000 7G Plus (Affymetrix, Santa Clara, CA).	RL_A3_SD5-11A	Processed using affy package for R, using MAS5 normalization.	Log2_batch_adjusted.txt: Log2 data in this matrix was adjusted for batch differences using the ComBat algorithm within the sva package for R.	Brainarray custom CDF for HGU133A2 (version 19.0.0, ENTREZG) was utilized for this data set. http://brainarray.mbni.med.umich.edu/Brainarray/Database/CustomCDF/19.0.0/entrezg.asp	GPL23080	Julio,C,Mantero	Rheumatology	Boston University School of Medicine	72 E Concord St	Boston	MA	02118	USA	ftp://ftp.ncbi.nlm.nih.gov/geo/samples/GSM2495nnn/GSM2495595/suppl/GSM2495595_RL_A3_SD5-11A.CEL.gz	12136	2	diffuse cutaneous systemic sclerosis	skin
SSc -SD5_16A	GSM2495596	Public on Jan 02 2018	Feb 19 2017	Jan 02 2018	RNA	1	skin, SSc	Homo sapiens	tissue: skin	dx: diffuse cutaneous systemic sclerosis	batch: 2	total RNA	Skin biopsies placed in RNAlater at bedside were stored at -80 degrees C until processing. RNA was extracted by homogenization in RLT Buffer and purifying over RNeasy columns.	biotin	Biotinylated cRNA were prepared according to the standard Affymetrix protocol from 6 ug total RNA (Expression Analysis Technical Manual, 2001, Affymetrix).	9606	The labeled, fragmented DNA was hybridized to the GeneChip HG-U133A 2.0 Array (Affymetrix, Santa Clara, CA) for 18 hours in a GeneChip Hybridization oven 640 at 45oC with rotation (60 rpm). The hybridized samples were washed and stained using an Affymetrix Fluidics Station 450.	After staining, microarrays were immediately scanned using an Affymetrix GeneArray Scanner 3000 7G Plus (Affymetrix, Santa Clara, CA).	RL_A4_SD5-16A	Processed using affy package for R, using MAS5 normalization.	Log2_batch_adjusted.txt: Log2 data in this matrix was adjusted for batch differences using the ComBat algorithm within the sva package for R.	Brainarray custom CDF for HGU133A2 (version 19.0.0, ENTREZG) was utilized for this data set. http://brainarray.mbni.med.umich.edu/Brainarray/Database/CustomCDF/19.0.0/entrezg.asp	GPL23080	Julio,C,Mantero	Rheumatology	Boston University School of Medicine	72 E Concord St	Boston	MA	02118	USA	ftp://ftp.ncbi.nlm.nih.gov/geo/samples/GSM2495nnn/GSM2495596/suppl/GSM2495596_RL_A4_SD5-16A.CEL.gz	12136	2	diffuse cutaneous systemic sclerosis	skin
SSc -SD6_4A	GSM2495597	Public on Jan 02 2018	Feb 19 2017	Jan 02 2018	RNA	1	skin, SSc	Homo sapiens	tissue: skin	dx: diffuse cutaneous systemic sclerosis	batch: 2	total RNA	Skin biopsies placed in RNAlater at bedside were stored at -80 degrees C until processing. RNA was extracted by homogenization in RLT Buffer and purifying over RNeasy columns.	biotin	Biotinylated cRNA were prepared according to the standard Affymetrix protocol from 6 ug total RNA (Expression Analysis Technical Manual, 2001, Affymetrix).	9606	The labeled, fragmented DNA was hybridized to the GeneChip HG-U133A 2.0 Array (Affymetrix, Santa Clara, CA) for 18 hours in a GeneChip Hybridization oven 640 at 45oC with rotation (60 rpm). The hybridized samples were washed and stained using an Affymetrix Fluidics Station 450.	After staining, microarrays were immediately scanned using an Affymetrix GeneArray Scanner 3000 7G Plus (Affymetrix, Santa Clara, CA).	RL_A5_SD6-4A	Processed using affy package for R, using MAS5 normalization.	Log2_batch_adjusted.txt: Log2 data in this matrix was adjusted for batch differences using the ComBat algorithm within the sva package for R.	Brainarray custom CDF for HGU133A2 (version 19.0.0, ENTREZG) was utilized for this data set. http://brainarray.mbni.med.umich.edu/Brainarray/Database/CustomCDF/19.0.0/entrezg.asp	GPL23080	Julio,C,Mantero	Rheumatology	Boston University School of Medicine	72 E Concord St	Boston	MA	02118	USA	ftp://ftp.ncbi.nlm.nih.gov/geo/samples/GSM2495nnn/GSM2495597/suppl/GSM2495597_RL_A5_SD6-4A.CEL.gz	12136	2	diffuse cutaneous systemic sclerosis	skin
SSc -SD6_5A	GSM2495598	Public on Jan 02 2018	Feb 19 2017	Jan 02 2018	RNA	1	skin, SSc	Homo sapiens	tissue: skin	dx: diffuse cutaneous systemic sclerosis	batch: 2	total RNA	Skin biopsies placed in RNAlater at bedside were stored at -80 degrees C until processing. RNA was extracted by homogenization in RLT Buffer and purifying over RNeasy columns.	biotin	Biotinylated cRNA were prepared according to the standard Affymetrix protocol from 6 ug total RNA (Expression Analysis Technical Manual, 2001, Affymetrix).	9606	The labeled, fragmented DNA was hybridized to the GeneChip HG-U133A 2.0 Array (Affymetrix, Santa Clara, CA) for 18 hours in a GeneChip Hybridization oven 640 at 45oC with rotation (60 rpm). The hybridized samples were washed and stained using an Affymetrix Fluidics Station 450.	After staining, microarrays were immediately scanned using an Affymetrix GeneArray Scanner 3000 7G Plus (Affymetrix, Santa Clara, CA).	RL_A6_SD6-5A	Processed using affy package for R, using MAS5 normalization.	Log2_batch_adjusted.txt: Log2 data in this matrix was adjusted for batch differences using the ComBat algorithm within the sva package for R.	Brainarray custom CDF for HGU133A2 (version 19.0.0, ENTREZG) was utilized for this data set. http://brainarray.mbni.med.umich.edu/Brainarray/Database/CustomCDF/19.0.0/entrezg.asp	GPL23080	Julio,C,Mantero	Rheumatology	Boston University School of Medicine	72 E Concord St	Boston	MA	02118	USA	ftp://ftp.ncbi.nlm.nih.gov/geo/samples/GSM2495nnn/GSM2495598/suppl/GSM2495598_RL_A6_SD6-5A.CEL.gz	12136	2	diffuse cutaneous systemic sclerosis	skin
SSc -SD7_1A	GSM2495599	Public on Jan 02 2018	Feb 19 2017	Jan 02 2018	RNA	1	skin, SSc	Homo sapiens	tissue: skin	dx: diffuse cutaneous systemic sclerosis	batch: 2	total RNA	Skin biopsies placed in RNAlater at bedside were stored at -80 degrees C until processing. RNA was extracted by homogenization in RLT Buffer and purifying over RNeasy columns.	biotin	Biotinylated cRNA were prepared according to the standard Affymetrix protocol from 6 ug total RNA (Expression Analysis Technical Manual, 2001, Affymetrix).	9606	The labeled, fragmented DNA was hybridized to the GeneChip HG-U133A 2.0 Array (Affymetrix, Santa Clara, CA) for 18 hours in a GeneChip Hybridization oven 640 at 45oC with rotation (60 rpm). The hybridized samples were washed and stained using an Affymetrix Fluidics Station 450.	After staining, microarrays were immediately scanned using an Affymetrix GeneArray Scanner 3000 7G Plus (Affymetrix, Santa Clara, CA).	RL_A7_SD7-1A	Processed using affy package for R, using MAS5 normalization.	Log2_batch_adjusted.txt: Log2 data in this matrix was adjusted for batch differences using the ComBat algorithm within the sva package for R.	Brainarray custom CDF for HGU133A2 (version 19.0.0, ENTREZG) was utilized for this data set. http://brainarray.mbni.med.umich.edu/Brainarray/Database/CustomCDF/19.0.0/entrezg.asp	GPL23080	Julio,C,Mantero	Rheumatology	Boston University School of Medicine	72 E Concord St	Boston	MA	02118	USA	ftp://ftp.ncbi.nlm.nih.gov/geo/samples/GSM2495nnn/GSM2495599/suppl/GSM2495599_RL_A7_SD7-1A.CEL.gz	12136	2	diffuse cutaneous systemic sclerosis	skin
SSc -SD7_4A	GSM2495600	Public on Jan 02 2018	Feb 19 2017	Jan 02 2018	RNA	1	skin, SSc	Homo sapiens	tissue: skin	dx: diffuse cutaneous systemic sclerosis	batch: 2	total RNA	Skin biopsies placed in RNAlater at bedside were stored at -80 degrees C until processing. RNA was extracted by homogenization in RLT Buffer and purifying over RNeasy columns.	biotin	Biotinylated cRNA were prepared according to the standard Affymetrix protocol from 6 ug total RNA (Expression Analysis Technical Manual, 2001, Affymetrix).	9606	The labeled, fragmented DNA was hybridized to the GeneChip HG-U133A 2.0 Array (Affymetrix, Santa Clara, CA) for 18 hours in a GeneChip Hybridization oven 640 at 45oC with rotation (60 rpm). The hybridized samples were washed and stained using an Affymetrix Fluidics Station 450.	After staining, microarrays were immediately scanned using an Affymetrix GeneArray Scanner 3000 7G Plus (Affymetrix, Santa Clara, CA).	RL_A8_SD7-4A	Processed using affy package for R, using MAS5 normalization.	Log2_batch_adjusted.txt: Log2 data in this matrix was adjusted for batch differences using the ComBat algorithm within the sva package for R.	Brainarray custom CDF for HGU133A2 (version 19.0.0, ENTREZG) was utilized for this data set. http://brainarray.mbni.med.umich.edu/Brainarray/Database/CustomCDF/19.0.0/entrezg.asp	GPL23080	Julio,C,Mantero	Rheumatology	Boston University School of Medicine	72 E Concord St	Boston	MA	02118	USA	ftp://ftp.ncbi.nlm.nih.gov/geo/samples/GSM2495nnn/GSM2495600/suppl/GSM2495600_RL_A8_SD7-4A.CEL.gz	12136	2	diffuse cutaneous systemic sclerosis	skin
SSc -SD8_2A	GSM2495601	Public on Jan 02 2018	Feb 19 2017	Jan 02 2018	RNA	1	skin, SSc	Homo sapiens	tissue: skin	dx: diffuse cutaneous systemic sclerosis	batch: 2	total RNA	Skin biopsies placed in RNAlater at bedside were stored at -80 degrees C until processing. RNA was extracted by homogenization in RLT Buffer and purifying over RNeasy columns.	biotin	Biotinylated cRNA were prepared according to the standard Affymetrix protocol from 6 ug total RNA (Expression Analysis Technical Manual, 2001, Affymetrix).	9606	The labeled, fragmented DNA was hybridized to the GeneChip HG-U133A 2.0 Array (Affymetrix, Santa Clara, CA) for 18 hours in a GeneChip Hybridization oven 640 at 45oC with rotation (60 rpm). The hybridized samples were washed and stained using an Affymetrix Fluidics Station 450.	After staining, microarrays were immediately scanned using an Affymetrix GeneArray Scanner 3000 7G Plus (Affymetrix, Santa Clara, CA).	RL_B1_SD8-2A	Processed using affy package for R, using MAS5 normalization.	Log2_batch_adjusted.txt: Log2 data in this matrix was adjusted for batch differences using the ComBat algorithm within the sva package for R.	Brainarray custom CDF for HGU133A2 (version 19.0.0, ENTREZG) was utilized for this data set. http://brainarray.mbni.med.umich.edu/Brainarray/Database/CustomCDF/19.0.0/entrezg.asp	GPL23080	Julio,C,Mantero	Rheumatology	Boston University School of Medicine	72 E Concord St	Boston	MA	02118	USA	ftp://ftp.ncbi.nlm.nih.gov/geo/samples/GSM2495nnn/GSM2495601/suppl/GSM2495601_RL_B1_SD8-2A.CEL.gz	12136	2	diffuse cutaneous systemic sclerosis	skin
SSc -SD8_4A	GSM2495602	Public on Jan 02 2018	Feb 19 2017	Jan 02 2018	RNA	1	skin, SSc	Homo sapiens	tissue: skin	dx: diffuse cutaneous systemic sclerosis	batch: 2	total RNA	Skin biopsies placed in RNAlater at bedside were stored at -80 degrees C until processing. RNA was extracted by homogenization in RLT Buffer and purifying over RNeasy columns.	biotin	Biotinylated cRNA were prepared according to the standard Affymetrix protocol from 6 ug total RNA (Expression Analysis Technical Manual, 2001, Affymetrix).	9606	The labeled, fragmented DNA was hybridized to the GeneChip HG-U133A 2.0 Array (Affymetrix, Santa Clara, CA) for 18 hours in a GeneChip Hybridization oven 640 at 45oC with rotation (60 rpm). The hybridized samples were washed and stained using an Affymetrix Fluidics Station 450.	After staining, microarrays were immediately scanned using an Affymetrix GeneArray Scanner 3000 7G Plus (Affymetrix, Santa Clara, CA).	RL_B2_SD8-4A	Processed using affy package for R, using MAS5 normalization.	Log2_batch_adjusted.txt: Log2 data in this matrix was adjusted for batch differences using the ComBat algorithm within the sva package for R.	Brainarray custom CDF for HGU133A2 (version 19.0.0, ENTREZG) was utilized for this data set. http://brainarray.mbni.med.umich.edu/Brainarray/Database/CustomCDF/19.0.0/entrezg.asp	GPL23080	Julio,C,Mantero	Rheumatology	Boston University School of Medicine	72 E Concord St	Boston	MA	02118	USA	ftp://ftp.ncbi.nlm.nih.gov/geo/samples/GSM2495nnn/GSM2495602/suppl/GSM2495602_RL_B2_SD8-4A.CEL.gz	12136	2	diffuse cutaneous systemic sclerosis	skin
Normal -HC_1	GSM2495603	Public on Jan 02 2018	Feb 19 2017	Jan 02 2018	RNA	1	skin, normal	Homo sapiens	tissue: skin	dx: healthy	batch: 5	total RNA	Skin biopsies placed in RNAlater at bedside were stored at -80 degrees C until processing. RNA was extracted by homogenization in RLT Buffer and purifying over RNeasy columns.	biotin	Biotinylated cRNA were prepared according to the standard Affymetrix protocol from 6 ug total RNA (Expression Analysis Technical Manual, 2001, Affymetrix).	9606	The labeled, fragmented DNA was hybridized to the GeneChip HG-U133A 2.0 Array (Affymetrix, Santa Clara, CA) for 18 hours in a GeneChip Hybridization oven 640 at 45oC with rotation (60 rpm). The hybridized samples were washed and stained using an Affymetrix Fluidics Station 450.	After staining, microarrays were immediately scanned using an Affymetrix GeneArray Scanner 3000 7G Plus (Affymetrix, Santa Clara, CA).	RL_B7_HC-1	Processed using affy package for R, using MAS5 normalization.	Log2_batch_adjusted.txt: Log2 data in this matrix was adjusted for batch differences using the ComBat algorithm within the sva package for R.	Brainarray custom CDF for HGU133A2 (version 19.0.0, ENTREZG) was utilized for this data set. http://brainarray.mbni.med.umich.edu/Brainarray/Database/CustomCDF/19.0.0/entrezg.asp	GPL23080	Julio,C,Mantero	Rheumatology	Boston University School of Medicine	72 E Concord St	Boston	MA	02118	USA	ftp://ftp.ncbi.nlm.nih.gov/geo/samples/GSM2495nnn/GSM2495603/suppl/GSM2495603_RL_B7_HC-1.CEL.gz	12136	5	healthy	skin
Normal -HC_2	GSM2495604	Public on Jan 02 2018	Feb 19 2017	Jan 02 2018	RNA	1	skin, normal	Homo sapiens	tissue: skin	dx: healthy	batch: 5	total RNA	Skin biopsies placed in RNAlater at bedside were stored at -80 degrees C until processing. RNA was extracted by homogenization in RLT Buffer and purifying over RNeasy columns.	biotin	Biotinylated cRNA were prepared according to the standard Affymetrix protocol from 6 ug total RNA (Expression Analysis Technical Manual, 2001, Affymetrix).	9606	The labeled, fragmented DNA was hybridized to the GeneChip HG-U133A 2.0 Array (Affymetrix, Santa Clara, CA) for 18 hours in a GeneChip Hybridization oven 640 at 45oC with rotation (60 rpm). The hybridized samples were washed and stained using an Affymetrix Fluidics Station 450.	After staining, microarrays were immediately scanned using an Affymetrix GeneArray Scanner 3000 7G Plus (Affymetrix, Santa Clara, CA).	RL_B8_HC-2	Processed using affy package for R, using MAS5 normalization.	Log2_batch_adjusted.txt: Log2 data in this matrix was adjusted for batch differences using the ComBat algorithm within the sva package for R.	Brainarray custom CDF for HGU133A2 (version 19.0.0, ENTREZG) was utilized for this data set. http://brainarray.mbni.med.umich.edu/Brainarray/Database/CustomCDF/19.0.0/entrezg.asp	GPL23080	Julio,C,Mantero	Rheumatology	Boston University School of Medicine	72 E Concord St	Boston	MA	02118	USA	ftp://ftp.ncbi.nlm.nih.gov/geo/samples/GSM2495nnn/GSM2495604/suppl/GSM2495604_RL_B8_HC-2.CEL.gz	12136	5	healthy	skin
SSc -SD9_3	GSM2495605	Public on Jan 02 2018	Feb 19 2017	Jan 02 2018	RNA	1	skin, SSc	Homo sapiens	tissue: skin	dx: diffuse cutaneous systemic sclerosis	batch: 2	total RNA	Skin biopsies placed in RNAlater at bedside were stored at -80 degrees C until processing. RNA was extracted by homogenization in RLT Buffer and purifying over RNeasy columns.	biotin	Biotinylated cRNA were prepared according to the standard Affymetrix protocol from 6 ug total RNA (Expression Analysis Technical Manual, 2001, Affymetrix).	9606	The labeled, fragmented DNA was hybridized to the GeneChip HG-U133A 2.0 Array (Affymetrix, Santa Clara, CA) for 18 hours in a GeneChip Hybridization oven 640 at 45oC with rotation (60 rpm). The hybridized samples were washed and stained using an Affymetrix Fluidics Station 450.	After staining, microarrays were immediately scanned using an Affymetrix GeneArray Scanner 3000 7G Plus (Affymetrix, Santa Clara, CA).	RL_B8_SD9-3	Processed using affy package for R, using MAS5 normalization.	Log2_batch_adjusted.txt: Log2 data in this matrix was adjusted for batch differences using the ComBat algorithm within the sva package for R.	Brainarray custom CDF for HGU133A2 (version 19.0.0, ENTREZG) was utilized for this data set. http://brainarray.mbni.med.umich.edu/Brainarray/Database/CustomCDF/19.0.0/entrezg.asp	GPL23080	Julio,C,Mantero	Rheumatology	Boston University School of Medicine	72 E Concord St	Boston	MA	02118	USA	ftp://ftp.ncbi.nlm.nih.gov/geo/samples/GSM2495nnn/GSM2495605/suppl/GSM2495605_RL_B8_SD9-3.CEL.gz	12136	2	diffuse cutaneous systemic sclerosis	skin
Normal -HC_3	GSM2495606	Public on Jan 02 2018	Feb 19 2017	Jan 02 2018	RNA	1	skin, normal	Homo sapiens	tissue: skin	dx: healthy	batch: 5	total RNA	Skin biopsies placed in RNAlater at bedside were stored at -80 degrees C until processing. RNA was extracted by homogenization in RLT Buffer and purifying over RNeasy columns.	biotin	Biotinylated cRNA were prepared according to the standard Affymetrix protocol from 6 ug total RNA (Expression Analysis Technical Manual, 2001, Affymetrix).	9606	The labeled, fragmented DNA was hybridized to the GeneChip HG-U133A 2.0 Array (Affymetrix, Santa Clara, CA) for 18 hours in a GeneChip Hybridization oven 640 at 45oC with rotation (60 rpm). The hybridized samples were washed and stained using an Affymetrix Fluidics Station 450.	After staining, microarrays were immediately scanned using an Affymetrix GeneArray Scanner 3000 7G Plus (Affymetrix, Santa Clara, CA).	RL_C1_HC-3	Processed using affy package for R, using MAS5 normalization.	Log2_batch_adjusted.txt: Log2 data in this matrix was adjusted for batch differences using the ComBat algorithm within the sva package for R.	Brainarray custom CDF for HGU133A2 (version 19.0.0, ENTREZG) was utilized for this data set. http://brainarray.mbni.med.umich.edu/Brainarray/Database/CustomCDF/19.0.0/entrezg.asp	GPL23080	Julio,C,Mantero	Rheumatology	Boston University School of Medicine	72 E Concord St	Boston	MA	02118	USA	ftp://ftp.ncbi.nlm.nih.gov/geo/samples/GSM2495nnn/GSM2495606/suppl/GSM2495606_RL_C1_HC-3.CEL.gz	12136	5	healthy	skin
Normal -HC-4	GSM2495607	Public on Jan 02 2018	Feb 19 2017	Jan 02 2018	RNA	1	skin, normal	Homo sapiens	tissue: skin	dx: healthy	batch: 5	total RNA	Skin biopsies placed in RNAlater at bedside were stored at -80 degrees C until processing. RNA was extracted by homogenization in RLT Buffer and purifying over RNeasy columns.	biotin	Biotinylated cRNA were prepared according to the standard Affymetrix protocol from 6 ug total RNA (Expression Analysis Technical Manual, 2001, Affymetrix).	9606	The labeled, fragmented DNA was hybridized to the GeneChip HG-U133A 2.0 Array (Affymetrix, Santa Clara, CA) for 18 hours in a GeneChip Hybridization oven 640 at 45oC with rotation (60 rpm). The hybridized samples were washed and stained using an Affymetrix Fluidics Station 450.	After staining, microarrays were immediately scanned using an Affymetrix GeneArray Scanner 3000 7G Plus (Affymetrix, Santa Clara, CA).	RL_C2_HC-4	Processed using affy package for R, using MAS5 normalization.	Log2_batch_adjusted.txt: Log2 data in this matrix was adjusted for batch differences using the ComBat algorithm within the sva package for R.	Brainarray custom CDF for HGU133A2 (version 19.0.0, ENTREZG) was utilized for this data set. http://brainarray.mbni.med.umich.edu/Brainarray/Database/CustomCDF/19.0.0/entrezg.asp	GPL23080	Julio,C,Mantero	Rheumatology	Boston University School of Medicine	72 E Concord St	Boston	MA	02118	USA	ftp://ftp.ncbi.nlm.nih.gov/geo/samples/GSM2495nnn/GSM2495607/suppl/GSM2495607_RL_C2_HC-4.CEL.gz	12136	5	healthy	skin
Normal -N15_4	GSM2495608	Public on Jan 02 2018	Feb 19 2017	Jan 02 2018	RNA	1	skin, normal	Homo sapiens	tissue: skin	dx: healthy	batch: 4	total RNA	Skin biopsies placed in RNAlater at bedside were stored at -80 degrees C until processing. RNA was extracted by homogenization in RLT Buffer and purifying over RNeasy columns.	biotin	Biotinylated cRNA were prepared according to the standard Affymetrix protocol from 6 ug total RNA (Expression Analysis Technical Manual, 2001, Affymetrix).	9606	The labeled, fragmented DNA was hybridized to the GeneChip HG-U133A 2.0 Array (Affymetrix, Santa Clara, CA) for 18 hours in a GeneChip Hybridization oven 640 at 45oC with rotation (60 rpm). The hybridized samples were washed and stained using an Affymetrix Fluidics Station 450.	After staining, microarrays were immediately scanned using an Affymetrix GeneArray Scanner 3000 7G Plus (Affymetrix, Santa Clara, CA).	RL_C2_N15-4	Processed using affy package for R, using MAS5 normalization.	Log2_batch_adjusted.txt: Log2 data in this matrix was adjusted for batch differences using the ComBat algorithm within the sva package for R.	Brainarray custom CDF for HGU133A2 (version 19.0.0, ENTREZG) was utilized for this data set. http://brainarray.mbni.med.umich.edu/Brainarray/Database/CustomCDF/19.0.0/entrezg.asp	GPL23080	Julio,C,Mantero	Rheumatology	Boston University School of Medicine	72 E Concord St	Boston	MA	02118	USA	ftp://ftp.ncbi.nlm.nih.gov/geo/samples/GSM2495nnn/GSM2495608/suppl/GSM2495608_RL_C2_N15-4.CEL.gz	12136	4	healthy	skin
SSc -SD10_5	GSM2495609	Public on Jan 02 2018	Feb 19 2017	Jan 02 2018	RNA	1	skin, SSc	Homo sapiens	tissue: skin	dx: diffuse cutaneous systemic sclerosis	batch: 2	total RNA	Skin biopsies placed in RNAlater at bedside were stored at -80 degrees C until processing. RNA was extracted by homogenization in RLT Buffer and purifying over RNeasy columns.	biotin	Biotinylated cRNA were prepared according to the standard Affymetrix protocol from 6 ug total RNA (Expression Analysis Technical Manual, 2001, Affymetrix).	9606	The labeled, fragmented DNA was hybridized to the GeneChip HG-U133A 2.0 Array (Affymetrix, Santa Clara, CA) for 18 hours in a GeneChip Hybridization oven 640 at 45oC with rotation (60 rpm). The hybridized samples were washed and stained using an Affymetrix Fluidics Station 450.	After staining, microarrays were immediately scanned using an Affymetrix GeneArray Scanner 3000 7G Plus (Affymetrix, Santa Clara, CA).	RL_C2_SD10-5	Processed using affy package for R, using MAS5 normalization.	Log2_batch_adjusted.txt: Log2 data in this matrix was adjusted for batch differences using the ComBat algorithm within the sva package for R.	Brainarray custom CDF for HGU133A2 (version 19.0.0, ENTREZG) was utilized for this data set. http://brainarray.mbni.med.umich.edu/Brainarray/Database/CustomCDF/19.0.0/entrezg.asp	GPL23080	Julio,C,Mantero	Rheumatology	Boston University School of Medicine	72 E Concord St	Boston	MA	02118	USA	ftp://ftp.ncbi.nlm.nih.gov/geo/samples/GSM2495nnn/GSM2495609/suppl/GSM2495609_RL_C2_SD10-5.CEL.gz	12136	2	diffuse cutaneous systemic sclerosis	skin
Normal -HC_5	GSM2495610	Public on Jan 02 2018	Feb 19 2017	Jan 02 2018	RNA	1	skin, normal	Homo sapiens	tissue: skin	dx: healthy	batch: 5	total RNA	Skin biopsies placed in RNAlater at bedside were stored at -80 degrees C until processing. RNA was extracted by homogenization in RLT Buffer and purifying over RNeasy columns.	biotin	Biotinylated cRNA were prepared according to the standard Affymetrix protocol from 6 ug total RNA (Expression Analysis Technical Manual, 2001, Affymetrix).	9606	The labeled, fragmented DNA was hybridized to the GeneChip HG-U133A 2.0 Array (Affymetrix, Santa Clara, CA) for 18 hours in a GeneChip Hybridization oven 640 at 45oC with rotation (60 rpm). The hybridized samples were washed and stained using an Affymetrix Fluidics Station 450.	After staining, microarrays were immediately scanned using an Affymetrix GeneArray Scanner 3000 7G Plus (Affymetrix, Santa Clara, CA).	RL_C3_HC-5	Processed using affy package for R, using MAS5 normalization.	Log2_batch_adjusted.txt: Log2 data in this matrix was adjusted for batch differences using the ComBat algorithm within the sva package for R.	Brainarray custom CDF for HGU133A2 (version 19.0.0, ENTREZG) was utilized for this data set. http://brainarray.mbni.med.umich.edu/Brainarray/Database/CustomCDF/19.0.0/entrezg.asp	GPL23080	Julio,C,Mantero	Rheumatology	Boston University School of Medicine	72 E Concord St	Boston	MA	02118	USA	ftp://ftp.ncbi.nlm.nih.gov/geo/samples/GSM2495nnn/GSM2495610/suppl/GSM2495610_RL_C3_HC-5.CEL.gz	12136	5	healthy	skin
Normal -N15_6	GSM2495611	Public on Jan 02 2018	Feb 19 2017	Jan 02 2018	RNA	1	skin, normal	Homo sapiens	tissue: skin	dx: healthy	batch: 4	total RNA	Skin biopsies placed in RNAlater at bedside were stored at -80 degrees C until processing. RNA was extracted by homogenization in RLT Buffer and purifying over RNeasy columns.	biotin	Biotinylated cRNA were prepared according to the standard Affymetrix protocol from 6 ug total RNA (Expression Analysis Technical Manual, 2001, Affymetrix).	9606	The labeled, fragmented DNA was hybridized to the GeneChip HG-U133A 2.0 Array (Affymetrix, Santa Clara, CA) for 18 hours in a GeneChip Hybridization oven 640 at 45oC with rotation (60 rpm). The hybridized samples were washed and stained using an Affymetrix Fluidics Station 450.	After staining, microarrays were immediately scanned using an Affymetrix GeneArray Scanner 3000 7G Plus (Affymetrix, Santa Clara, CA).	RL_C3_N15-6	Processed using affy package for R, using MAS5 normalization.	Log2_batch_adjusted.txt: Log2 data in this matrix was adjusted for batch differences using the ComBat algorithm within the sva package for R.	Brainarray custom CDF for HGU133A2 (version 19.0.0, ENTREZG) was utilized for this data set. http://brainarray.mbni.med.umich.edu/Brainarray/Database/CustomCDF/19.0.0/entrezg.asp	GPL23080	Julio,C,Mantero	Rheumatology	Boston University School of Medicine	72 E Concord St	Boston	MA	02118	USA	ftp://ftp.ncbi.nlm.nih.gov/geo/samples/GSM2495nnn/GSM2495611/suppl/GSM2495611_RL_C3_N15-6.CEL.gz	12136	4	healthy	skin
SSc -SD10_7	GSM2495612	Public on Jan 02 2018	Feb 19 2017	Jan 02 2018	RNA	1	skin, SSc	Homo sapiens	tissue: skin	dx: diffuse cutaneous systemic sclerosis	batch: 2	total RNA	Skin biopsies placed in RNAlater at bedside were stored at -80 degrees C until processing. RNA was extracted by homogenization in RLT Buffer and purifying over RNeasy columns.	biotin	Biotinylated cRNA were prepared according to the standard Affymetrix protocol from 6 ug total RNA (Expression Analysis Technical Manual, 2001, Affymetrix).	9606	The labeled, fragmented DNA was hybridized to the GeneChip HG-U133A 2.0 Array (Affymetrix, Santa Clara, CA) for 18 hours in a GeneChip Hybridization oven 640 at 45oC with rotation (60 rpm). The hybridized samples were washed and stained using an Affymetrix Fluidics Station 450.	After staining, microarrays were immediately scanned using an Affymetrix GeneArray Scanner 3000 7G Plus (Affymetrix, Santa Clara, CA).	RL_C3_SD10-7	Processed using affy package for R, using MAS5 normalization.	Log2_batch_adjusted.txt: Log2 data in this matrix was adjusted for batch differences using the ComBat algorithm within the sva package for R.	Brainarray custom CDF for HGU133A2 (version 19.0.0, ENTREZG) was utilized for this data set. http://brainarray.mbni.med.umich.edu/Brainarray/Database/CustomCDF/19.0.0/entrezg.asp	GPL23080	Julio,C,Mantero	Rheumatology	Boston University School of Medicine	72 E Concord St	Boston	MA	02118	USA	ftp://ftp.ncbi.nlm.nih.gov/geo/samples/GSM2495nnn/GSM2495612/suppl/GSM2495612_RL_C3_SD10-7.CEL.gz	12136	2	diffuse cutaneous systemic sclerosis	skin
Normal -HC_6	GSM2495613	Public on Jan 02 2018	Feb 19 2017	Jan 02 2018	RNA	1	skin, normal	Homo sapiens	tissue: skin	dx: healthy	batch: 5	total RNA	Skin biopsies placed in RNAlater at bedside were stored at -80 degrees C until processing. RNA was extracted by homogenization in RLT Buffer and purifying over RNeasy columns.	biotin	Biotinylated cRNA were prepared according to the standard Affymetrix protocol from 6 ug total RNA (Expression Analysis Technical Manual, 2001, Affymetrix).	9606	The labeled, fragmented DNA was hybridized to the GeneChip HG-U133A 2.0 Array (Affymetrix, Santa Clara, CA) for 18 hours in a GeneChip Hybridization oven 640 at 45oC with rotation (60 rpm). The hybridized samples were washed and stained using an Affymetrix Fluidics Station 450.	After staining, microarrays were immediately scanned using an Affymetrix GeneArray Scanner 3000 7G Plus (Affymetrix, Santa Clara, CA).	RL_C4_HC-6	Processed using affy package for R, using MAS5 normalization.	Log2_batch_adjusted.txt: Log2 data in this matrix was adjusted for batch differences using the ComBat algorithm within the sva package for R.	Brainarray custom CDF for HGU133A2 (version 19.0.0, ENTREZG) was utilized for this data set. http://brainarray.mbni.med.umich.edu/Brainarray/Database/CustomCDF/19.0.0/entrezg.asp	GPL23080	Julio,C,Mantero	Rheumatology	Boston University School of Medicine	72 E Concord St	Boston	MA	02118	USA	ftp://ftp.ncbi.nlm.nih.gov/geo/samples/GSM2495nnn/GSM2495613/suppl/GSM2495613_RL_C4_HC-6.CEL.gz	12136	5	healthy	skin
Normal -N15_8	GSM2495614	Public on Jan 02 2018	Feb 19 2017	Jan 02 2018	RNA	1	skin, normal	Homo sapiens	tissue: skin	dx: healthy	batch: 4	total RNA	Skin biopsies placed in RNAlater at bedside were stored at -80 degrees C until processing. RNA was extracted by homogenization in RLT Buffer and purifying over RNeasy columns.	biotin	Biotinylated cRNA were prepared according to the standard Affymetrix protocol from 6 ug total RNA (Expression Analysis Technical Manual, 2001, Affymetrix).	9606	The labeled, fragmented DNA was hybridized to the GeneChip HG-U133A 2.0 Array (Affymetrix, Santa Clara, CA) for 18 hours in a GeneChip Hybridization oven 640 at 45oC with rotation (60 rpm). The hybridized samples were washed and stained using an Affymetrix Fluidics Station 450.	After staining, microarrays were immediately scanned using an Affymetrix GeneArray Scanner 3000 7G Plus (Affymetrix, Santa Clara, CA).	RL_C4_N15-8	Processed using affy package for R, using MAS5 normalization.	Log2_batch_adjusted.txt: Log2 data in this matrix was adjusted for batch differences using the ComBat algorithm within the sva package for R.	Brainarray custom CDF for HGU133A2 (version 19.0.0, ENTREZG) was utilized for this data set. http://brainarray.mbni.med.umich.edu/Brainarray/Database/CustomCDF/19.0.0/entrezg.asp	GPL23080	Julio,C,Mantero	Rheumatology	Boston University School of Medicine	72 E Concord St	Boston	MA	02118	USA	ftp://ftp.ncbi.nlm.nih.gov/geo/samples/GSM2495nnn/GSM2495614/suppl/GSM2495614_RL_C4_N15-8.CEL.gz	12136	4	healthy	skin
SSc -SD10_9	GSM2495615	Public on Jan 02 2018	Feb 19 2017	Jan 02 2018	RNA	1	skin, SSc	Homo sapiens	tissue: skin	dx: diffuse cutaneous systemic sclerosis	batch: 2	total RNA	Skin biopsies placed in RNAlater at bedside were stored at -80 degrees C until processing. RNA was extracted by homogenization in RLT Buffer and purifying over RNeasy columns.	biotin	Biotinylated cRNA were prepared according to the standard Affymetrix protocol from 6 ug total RNA (Expression Analysis Technical Manual, 2001, Affymetrix).	9606	The labeled, fragmented DNA was hybridized to the GeneChip HG-U133A 2.0 Array (Affymetrix, Santa Clara, CA) for 18 hours in a GeneChip Hybridization oven 640 at 45oC with rotation (60 rpm). The hybridized samples were washed and stained using an Affymetrix Fluidics Station 450.	After staining, microarrays were immediately scanned using an Affymetrix GeneArray Scanner 3000 7G Plus (Affymetrix, Santa Clara, CA).	RL_C4_SD10-9	Processed using affy package for R, using MAS5 normalization.	Log2_batch_adjusted.txt: Log2 data in this matrix was adjusted for batch differences using the ComBat algorithm within the sva package for R.	Brainarray custom CDF for HGU133A2 (version 19.0.0, ENTREZG) was utilized for this data set. http://brainarray.mbni.med.umich.edu/Brainarray/Database/CustomCDF/19.0.0/entrezg.asp	GPL23080	Julio,C,Mantero	Rheumatology	Boston University School of Medicine	72 E Concord St	Boston	MA	02118	USA	ftp://ftp.ncbi.nlm.nih.gov/geo/samples/GSM2495nnn/GSM2495615/suppl/GSM2495615_RL_C4_SD10-9.CEL.gz	12136	2	diffuse cutaneous systemic sclerosis	skin
Normal -HC_7	GSM2495616	Public on Jan 02 2018	Feb 19 2017	Jan 02 2018	RNA	1	skin, normal	Homo sapiens	tissue: skin	dx: healthy	batch: 5	total RNA	Skin biopsies placed in RNAlater at bedside were stored at -80 degrees C until processing. RNA was extracted by homogenization in RLT Buffer and purifying over RNeasy columns.	biotin	Biotinylated cRNA were prepared according to the standard Affymetrix protocol from 6 ug total RNA (Expression Analysis Technical Manual, 2001, Affymetrix).	9606	The labeled, fragmented DNA was hybridized to the GeneChip HG-U133A 2.0 Array (Affymetrix, Santa Clara, CA) for 18 hours in a GeneChip Hybridization oven 640 at 45oC with rotation (60 rpm). The hybridized samples were washed and stained using an Affymetrix Fluidics Station 450.	After staining, microarrays were immediately scanned using an Affymetrix GeneArray Scanner 3000 7G Plus (Affymetrix, Santa Clara, CA).	RL_C5_HC-7	Processed using affy package for R, using MAS5 normalization.	Log2_batch_adjusted.txt: Log2 data in this matrix was adjusted for batch differences using the ComBat algorithm within the sva package for R.	Brainarray custom CDF for HGU133A2 (version 19.0.0, ENTREZG) was utilized for this data set. http://brainarray.mbni.med.umich.edu/Brainarray/Database/CustomCDF/19.0.0/entrezg.asp	GPL23080	Julio,C,Mantero	Rheumatology	Boston University School of Medicine	72 E Concord St	Boston	MA	02118	USA	ftp://ftp.ncbi.nlm.nih.gov/geo/samples/GSM2495nnn/GSM2495616/suppl/GSM2495616_RL_C5_HC-7.CEL.gz	12136	5	healthy	skin
SSc -SD10_15	GSM2495617	Public on Jan 02 2018	Feb 19 2017	Jan 02 2018	RNA	1	skin, SSc	Homo sapiens	tissue: skin	dx: diffuse cutaneous systemic sclerosis	batch: 2	total RNA	Skin biopsies placed in RNAlater at bedside were stored at -80 degrees C until processing. RNA was extracted by homogenization in RLT Buffer and purifying over RNeasy columns.	biotin	Biotinylated cRNA were prepared according to the standard Affymetrix protocol from 6 ug total RNA (Expression Analysis Technical Manual, 2001, Affymetrix).	9606	The labeled, fragmented DNA was hybridized to the GeneChip HG-U133A 2.0 Array (Affymetrix, Santa Clara, CA) for 18 hours in a GeneChip Hybridization oven 640 at 45oC with rotation (60 rpm). The hybridized samples were washed and stained using an Affymetrix Fluidics Station 450.	After staining, microarrays were immediately scanned using an Affymetrix GeneArray Scanner 3000 7G Plus (Affymetrix, Santa Clara, CA).	RL_C5_SD10-15	Processed using affy package for R, using MAS5 normalization.	Log2_batch_adjusted.txt: Log2 data in this matrix was adjusted for batch differences using the ComBat algorithm within the sva package for R.	Brainarray custom CDF for HGU133A2 (version 19.0.0, ENTREZG) was utilized for this data set. http://brainarray.mbni.med.umich.edu/Brainarray/Database/CustomCDF/19.0.0/entrezg.asp	GPL23080	Julio,C,Mantero	Rheumatology	Boston University School of Medicine	72 E Concord St	Boston	MA	02118	USA	ftp://ftp.ncbi.nlm.nih.gov/geo/samples/GSM2495nnn/GSM2495617/suppl/GSM2495617_RL_C5_SD10-15.CEL.gz	12136	2	diffuse cutaneous systemic sclerosis	skin
Normal -HC_8	GSM2495618	Public on Jan 02 2018	Feb 19 2017	Jan 02 2018	RNA	1	skin, normal	Homo sapiens	tissue: skin	dx: healthy	batch: 5	total RNA	Skin biopsies placed in RNAlater at bedside were stored at -80 degrees C until processing. RNA was extracted by homogenization in RLT Buffer and purifying over RNeasy columns.	biotin	Biotinylated cRNA were prepared according to the standard Affymetrix protocol from 6 ug total RNA (Expression Analysis Technical Manual, 2001, Affymetrix).	9606	The labeled, fragmented DNA was hybridized to the GeneChip HG-U133A 2.0 Array (Affymetrix, Santa Clara, CA) for 18 hours in a GeneChip Hybridization oven 640 at 45oC with rotation (60 rpm). The hybridized samples were washed and stained using an Affymetrix Fluidics Station 450.	After staining, microarrays were immediately scanned using an Affymetrix GeneArray Scanner 3000 7G Plus (Affymetrix, Santa Clara, CA).	RL_C6_HC-8	Processed using affy package for R, using MAS5 normalization.	Log2_batch_adjusted.txt: Log2 data in this matrix was adjusted for batch differences using the ComBat algorithm within the sva package for R.	Brainarray custom CDF for HGU133A2 (version 19.0.0, ENTREZG) was utilized for this data set. http://brainarray.mbni.med.umich.edu/Brainarray/Database/CustomCDF/19.0.0/entrezg.asp	GPL23080	Julio,C,Mantero	Rheumatology	Boston University School of Medicine	72 E Concord St	Boston	MA	02118	USA	ftp://ftp.ncbi.nlm.nih.gov/geo/samples/GSM2495nnn/GSM2495618/suppl/GSM2495618_RL_C6_HC-8.CEL.gz	12136	5	healthy	skin
SSc -SD10_22	GSM2495619	Public on Jan 02 2018	Feb 19 2017	Jan 02 2018	RNA	1	skin, SSc	Homo sapiens	tissue: skin	dx: diffuse cutaneous systemic sclerosis	batch: 2	total RNA	Skin biopsies placed in RNAlater at bedside were stored at -80 degrees C until processing. RNA was extracted by homogenization in RLT Buffer and purifying over RNeasy columns.	biotin	Biotinylated cRNA were prepared according to the standard Affymetrix protocol from 6 ug total RNA (Expression Analysis Technical Manual, 2001, Affymetrix).	9606	The labeled, fragmented DNA was hybridized to the GeneChip HG-U133A 2.0 Array (Affymetrix, Santa Clara, CA) for 18 hours in a GeneChip Hybridization oven 640 at 45oC with rotation (60 rpm). The hybridized samples were washed and stained using an Affymetrix Fluidics Station 450.	After staining, microarrays were immediately scanned using an Affymetrix GeneArray Scanner 3000 7G Plus (Affymetrix, Santa Clara, CA).	RL_C7_SD10-22	Processed using affy package for R, using MAS5 normalization.	Log2_batch_adjusted.txt: Log2 data in this matrix was adjusted for batch differences using the ComBat algorithm within the sva package for R.	Brainarray custom CDF for HGU133A2 (version 19.0.0, ENTREZG) was utilized for this data set. http://brainarray.mbni.med.umich.edu/Brainarray/Database/CustomCDF/19.0.0/entrezg.asp	GPL23080	Julio,C,Mantero	Rheumatology	Boston University School of Medicine	72 E Concord St	Boston	MA	02118	USA	ftp://ftp.ncbi.nlm.nih.gov/geo/samples/GSM2495nnn/GSM2495619/suppl/GSM2495619_RL_C7_SD10-22.CEL.gz	12136	2	diffuse cutaneous systemic sclerosis	skin
SSc -SD10_24	GSM2495620	Public on Jan 02 2018	Feb 19 2017	Jan 02 2018	RNA	1	skin, SSc	Homo sapiens	tissue: skin	dx: diffuse cutaneous systemic sclerosis	batch: 2	total RNA	Skin biopsies placed in RNAlater at bedside were stored at -80 degrees C until processing. RNA was extracted by homogenization in RLT Buffer and purifying over RNeasy columns.	biotin	Biotinylated cRNA were prepared according to the standard Affymetrix protocol from 6 ug total RNA (Expression Analysis Technical Manual, 2001, Affymetrix).	9606	The labeled, fragmented DNA was hybridized to the GeneChip HG-U133A 2.0 Array (Affymetrix, Santa Clara, CA) for 18 hours in a GeneChip Hybridization oven 640 at 45oC with rotation (60 rpm). The hybridized samples were washed and stained using an Affymetrix Fluidics Station 450.	After staining, microarrays were immediately scanned using an Affymetrix GeneArray Scanner 3000 7G Plus (Affymetrix, Santa Clara, CA).	RL_C8_SD10-24	Processed using affy package for R, using MAS5 normalization.	Log2_batch_adjusted.txt: Log2 data in this matrix was adjusted for batch differences using the ComBat algorithm within the sva package for R.	Brainarray custom CDF for HGU133A2 (version 19.0.0, ENTREZG) was utilized for this data set. http://brainarray.mbni.med.umich.edu/Brainarray/Database/CustomCDF/19.0.0/entrezg.asp	GPL23080	Julio,C,Mantero	Rheumatology	Boston University School of Medicine	72 E Concord St	Boston	MA	02118	USA	ftp://ftp.ncbi.nlm.nih.gov/geo/samples/GSM2495nnn/GSM2495620/suppl/GSM2495620_RL_C8_SD10-24.CEL.gz	12136	2	diffuse cutaneous systemic sclerosis	skin
SSc -SD11_1	GSM2495621	Public on Jan 02 2018	Feb 19 2017	Jan 02 2018	RNA	1	skin, SSc	Homo sapiens	tissue: skin	dx: diffuse cutaneous systemic sclerosis	batch: 2	total RNA	Skin biopsies placed in RNAlater at bedside were stored at -80 degrees C until processing. RNA was extracted by homogenization in RLT Buffer and purifying over RNeasy columns.	biotin	Biotinylated cRNA were prepared according to the standard Affymetrix protocol from 6 ug total RNA (Expression Analysis Technical Manual, 2001, Affymetrix).	9606	The labeled, fragmented DNA was hybridized to the GeneChip HG-U133A 2.0 Array (Affymetrix, Santa Clara, CA) for 18 hours in a GeneChip Hybridization oven 640 at 45oC with rotation (60 rpm). The hybridized samples were washed and stained using an Affymetrix Fluidics Station 450.	After staining, microarrays were immediately scanned using an Affymetrix GeneArray Scanner 3000 7G Plus (Affymetrix, Santa Clara, CA).	RL_D1_SD11-1	Processed using affy package for R, using MAS5 normalization.	Log2_batch_adjusted.txt: Log2 data in this matrix was adjusted for batch differences using the ComBat algorithm within the sva package for R.	Brainarray custom CDF for HGU133A2 (version 19.0.0, ENTREZG) was utilized for this data set. http://brainarray.mbni.med.umich.edu/Brainarray/Database/CustomCDF/19.0.0/entrezg.asp	GPL23080	Julio,C,Mantero	Rheumatology	Boston University School of Medicine	72 E Concord St	Boston	MA	02118	USA	ftp://ftp.ncbi.nlm.nih.gov/geo/samples/GSM2495nnn/GSM2495621/suppl/GSM2495621_RL_D1_SD11-1.CEL.gz	12136	2	diffuse cutaneous systemic sclerosis	skin
SSc -SD11_2	GSM2495622	Public on Jan 02 2018	Feb 19 2017	Jan 02 2018	RNA	1	skin, SSc	Homo sapiens	tissue: skin	dx: diffuse cutaneous systemic sclerosis	batch: 2	total RNA	Skin biopsies placed in RNAlater at bedside were stored at -80 degrees C until processing. RNA was extracted by homogenization in RLT Buffer and purifying over RNeasy columns.	biotin	Biotinylated cRNA were prepared according to the standard Affymetrix protocol from 6 ug total RNA (Expression Analysis Technical Manual, 2001, Affymetrix).	9606	The labeled, fragmented DNA was hybridized to the GeneChip HG-U133A 2.0 Array (Affymetrix, Santa Clara, CA) for 18 hours in a GeneChip Hybridization oven 640 at 45oC with rotation (60 rpm). The hybridized samples were washed and stained using an Affymetrix Fluidics Station 450.	After staining, microarrays were immediately scanned using an Affymetrix GeneArray Scanner 3000 7G Plus (Affymetrix, Santa Clara, CA).	RL_D2_SD11-2	Processed using affy package for R, using MAS5 normalization.	Log2_batch_adjusted.txt: Log2 data in this matrix was adjusted for batch differences using the ComBat algorithm within the sva package for R.	Brainarray custom CDF for HGU133A2 (version 19.0.0, ENTREZG) was utilized for this data set. http://brainarray.mbni.med.umich.edu/Brainarray/Database/CustomCDF/19.0.0/entrezg.asp	GPL23080	Julio,C,Mantero	Rheumatology	Boston University School of Medicine	72 E Concord St	Boston	MA	02118	USA	ftp://ftp.ncbi.nlm.nih.gov/geo/samples/GSM2495nnn/GSM2495622/suppl/GSM2495622_RL_D2_SD11-2.CEL.gz	12136	2	diffuse cutaneous systemic sclerosis	skin
Normal -N10_4	GSM2495623	Public on Jan 02 2018	Feb 19 2017	Jan 02 2018	RNA	1	skin, normal	Homo sapiens	tissue: skin	dx: healthy	batch: 2	total RNA	Skin biopsies placed in RNAlater at bedside were stored at -80 degrees C until processing. RNA was extracted by homogenization in RLT Buffer and purifying over RNeasy columns.	biotin	Biotinylated cRNA were prepared according to the standard Affymetrix protocol from 6 ug total RNA (Expression Analysis Technical Manual, 2001, Affymetrix).	9606	The labeled, fragmented DNA was hybridized to the GeneChip HG-U133A 2.0 Array (Affymetrix, Santa Clara, CA) for 18 hours in a GeneChip Hybridization oven 640 at 45oC with rotation (60 rpm). The hybridized samples were washed and stained using an Affymetrix Fluidics Station 450.	After staining, microarrays were immediately scanned using an Affymetrix GeneArray Scanner 3000 7G Plus (Affymetrix, Santa Clara, CA).	RL_D3_N10-4	Processed using affy package for R, using MAS5 normalization.	Log2_batch_adjusted.txt: Log2 data in this matrix was adjusted for batch differences using the ComBat algorithm within the sva package for R.	Brainarray custom CDF for HGU133A2 (version 19.0.0, ENTREZG) was utilized for this data set. http://brainarray.mbni.med.umich.edu/Brainarray/Database/CustomCDF/19.0.0/entrezg.asp	GPL23080	Julio,C,Mantero	Rheumatology	Boston University School of Medicine	72 E Concord St	Boston	MA	02118	USA	ftp://ftp.ncbi.nlm.nih.gov/geo/samples/GSM2495nnn/GSM2495623/suppl/GSM2495623_RL_D3_N10-4.CEL.gz	12136	2	healthy	skin
Normal -N10_7	GSM2495624	Public on Jan 02 2018	Feb 19 2017	Jan 02 2018	RNA	1	skin, normal	Homo sapiens	tissue: skin	dx: healthy	batch: 2	total RNA	Skin biopsies placed in RNAlater at bedside were stored at -80 degrees C until processing. RNA was extracted by homogenization in RLT Buffer and purifying over RNeasy columns.	biotin	Biotinylated cRNA were prepared according to the standard Affymetrix protocol from 6 ug total RNA (Expression Analysis Technical Manual, 2001, Affymetrix).	9606	The labeled, fragmented DNA was hybridized to the GeneChip HG-U133A 2.0 Array (Affymetrix, Santa Clara, CA) for 18 hours in a GeneChip Hybridization oven 640 at 45oC with rotation (60 rpm). The hybridized samples were washed and stained using an Affymetrix Fluidics Station 450.	After staining, microarrays were immediately scanned using an Affymetrix GeneArray Scanner 3000 7G Plus (Affymetrix, Santa Clara, CA).	RL_D4_N10-7	Processed using affy package for R, using MAS5 normalization.	Log2_batch_adjusted.txt: Log2 data in this matrix was adjusted for batch differences using the ComBat algorithm within the sva package for R.	Brainarray custom CDF for HGU133A2 (version 19.0.0, ENTREZG) was utilized for this data set. http://brainarray.mbni.med.umich.edu/Brainarray/Database/CustomCDF/19.0.0/entrezg.asp	GPL23080	Julio,C,Mantero	Rheumatology	Boston University School of Medicine	72 E Concord St	Boston	MA	02118	USA	ftp://ftp.ncbi.nlm.nih.gov/geo/samples/GSM2495nnn/GSM2495624/suppl/GSM2495624_RL_D4_N10-7.CEL.gz	12136	2	healthy	skin
Normal -N10_9	GSM2495625	Public on Jan 02 2018	Feb 19 2017	Jan 02 2018	RNA	1	skin, normal	Homo sapiens	tissue: skin	dx: healthy	batch: 2	total RNA	Skin biopsies placed in RNAlater at bedside were stored at -80 degrees C until processing. RNA was extracted by homogenization in RLT Buffer and purifying over RNeasy columns.	biotin	Biotinylated cRNA were prepared according to the standard Affymetrix protocol from 6 ug total RNA (Expression Analysis Technical Manual, 2001, Affymetrix).	9606	The labeled, fragmented DNA was hybridized to the GeneChip HG-U133A 2.0 Array (Affymetrix, Santa Clara, CA) for 18 hours in a GeneChip Hybridization oven 640 at 45oC with rotation (60 rpm). The hybridized samples were washed and stained using an Affymetrix Fluidics Station 450.	After staining, microarrays were immediately scanned using an Affymetrix GeneArray Scanner 3000 7G Plus (Affymetrix, Santa Clara, CA).	RL_D5_N10-9	Processed using affy package for R, using MAS5 normalization.	Log2_batch_adjusted.txt: Log2 data in this matrix was adjusted for batch differences using the ComBat algorithm within the sva package for R.	Brainarray custom CDF for HGU133A2 (version 19.0.0, ENTREZG) was utilized for this data set. http://brainarray.mbni.med.umich.edu/Brainarray/Database/CustomCDF/19.0.0/entrezg.asp	GPL23080	Julio,C,Mantero	Rheumatology	Boston University School of Medicine	72 E Concord St	Boston	MA	02118	USA	ftp://ftp.ncbi.nlm.nih.gov/geo/samples/GSM2495nnn/GSM2495625/suppl/GSM2495625_RL_D5_N10-9.CEL.gz	12136	2	healthy	skin
Normal -N10_11	GSM2495626	Public on Jan 02 2018	Feb 19 2017	Jan 02 2018	RNA	1	skin, normal	Homo sapiens	tissue: skin	dx: healthy	batch: 2	total RNA	Skin biopsies placed in RNAlater at bedside were stored at -80 degrees C until processing. RNA was extracted by homogenization in RLT Buffer and purifying over RNeasy columns.	biotin	Biotinylated cRNA were prepared according to the standard Affymetrix protocol from 6 ug total RNA (Expression Analysis Technical Manual, 2001, Affymetrix).	9606	The labeled, fragmented DNA was hybridized to the GeneChip HG-U133A 2.0 Array (Affymetrix, Santa Clara, CA) for 18 hours in a GeneChip Hybridization oven 640 at 45oC with rotation (60 rpm). The hybridized samples were washed and stained using an Affymetrix Fluidics Station 450.	After staining, microarrays were immediately scanned using an Affymetrix GeneArray Scanner 3000 7G Plus (Affymetrix, Santa Clara, CA).	RL_D6_N10-11	Processed using affy package for R, using MAS5 normalization.	Log2_batch_adjusted.txt: Log2 data in this matrix was adjusted for batch differences using the ComBat algorithm within the sva package for R.	Brainarray custom CDF for HGU133A2 (version 19.0.0, ENTREZG) was utilized for this data set. http://brainarray.mbni.med.umich.edu/Brainarray/Database/CustomCDF/19.0.0/entrezg.asp	GPL23080	Julio,C,Mantero	Rheumatology	Boston University School of Medicine	72 E Concord St	Boston	MA	02118	USA	ftp://ftp.ncbi.nlm.nih.gov/geo/samples/GSM2495nnn/GSM2495626/suppl/GSM2495626_RL_D6_N10-11.CEL.gz	12136	2	healthy	skin
