# Supplementary material for: Th17-related genes PGAP1 and TMBIM1 serve as potential diagnostic and predictive biomarkers in systemic sclerosis: bioinformatic identification and murine model validation
Source: Clin Rheumatol. 2026 Jan 31;45(3):1721–39. doi: 10.1007/s10067-026-07950-1 (PMC12923484; doi:10.1007/s10067-026-07950-1)
Supplement: Supplementary file 2 — (CSV 20.5 KB) [file 10067_2026_7950_MOESM2_ESM.csv]

	title	geo_accession	status	submission_date	last_update_date	type	channel_count	source_name_ch1	organism_ch1	characteristics_ch1	characteristics_ch1.1	characteristics_ch1.2	treatment_protocol_ch1	molecule_ch1	extract_protocol_ch1	label_ch1	label_protocol_ch1	taxid_ch1	source_name_ch2	organism_ch2	characteristics_ch2	treatment_protocol_ch2	molecule_ch2	extract_protocol_ch2	label_ch2	label_protocol_ch2	taxid_ch2	hyb_protocol	scan_protocol	description	data_processing	platform_id	contact_name	contact_email	contact_laboratory	contact_department	contact_institute	contact_address	contact_city	contact_state	contact_zip/postal_code	contact_country	supplementary_file	data_row_count	disease state:ch1	reference:ch2	sample type:ch1	tissue:ch1
GSM2038252	lcSScUCLccws05	GSM2038252	Public on Jan 01 2017	Jan 12 2016	Jan 01 2017	RNA	2	Sample: Human Tissue Biopsy	Homo sapiens	sample type: 3mm skin punch biopsy	tissue: skin	disease state: limited SSc patient	Storage of human tissue in RNAlater	total RNA	Total RNA extracted using RNeasy Fibrous Tissue Mini following manufacturers protocol	Cy3	200ng of total RNA was reversed transcribed using Agilent Quick-Amp Labeling Kit and labeled with Perkin Elmer Cy3	9606	Universal Human Reference	Homo sapiens	reference: Universal Human Reference	Storage of human tissue in RNAlater	total RNA	Total RNA extracted using RNeasy Fibrous Tissue Mini following manufacturers protocol	Cy5	200ng of total RNA was reversed transcribed using Agilent Quick-Amp Labeling Kit and labeled with Perkin Elmer Cy3	9606	Fragmentation Buffer and Hybridization Buffer (Agilent Gene Expression Hybridization Kit) were added	and samples applied to Whole Human Genome microarrays	Scanned on Axon scanner	SSc sample	Images were quantified using GenePixPro	GPL6480	Tammara		Wood	tammara.a.wood@dartmouth.edu	Whitfield Lab	Biomedical Data Science	Dartmouth Medical School	WTRB 674	Lebanon	NH	03756	USA	ftp://ftp.ncbi.nlm.nih.gov/geo/samples/GSM2038nnn/GSM2038252/suppl/GSM2038252_lcSSc_UCL_ccws_05.txt.gz	27983	limited SSc patient	Universal Human Reference
GSM2038253	lcSScUCLccws06	GSM2038253	Public on Jan 01 2017	Jan 12 2016	Jan 01 2017	RNA	2	Sample: Human Tissue Biopsy	Homo sapiens	sample type: 3mm skin punch biopsy	tissue: skin	disease state: limited SSc patient	Storage of human tissue in RNAlater	total RNA	Total RNA extracted using RNeasy Fibrous Tissue Mini following manufacturers protocol	Cy3	200ng of total RNA was reversed transcribed using Agilent Quick-Amp Labeling Kit and labeled with Perkin Elmer Cy3	9606	Universal Human Reference	Homo sapiens	reference: Universal Human Reference	Storage of human tissue in RNAlater	total RNA	Total RNA extracted using RNeasy Fibrous Tissue Mini following manufacturers protocol	Cy5	200ng of total RNA was reversed transcribed using Agilent Quick-Amp Labeling Kit and labeled with Perkin Elmer Cy3	9606	Fragmentation Buffer and Hybridization Buffer (Agilent Gene Expression Hybridization Kit) were added	and samples applied to Whole Human Genome microarrays	Scanned on Axon scanner	SSc sample	Images were quantified using GenePixPro	GPL6480	Tammara		Wood	tammara.a.wood@dartmouth.edu	Whitfield Lab	Biomedical Data Science	Dartmouth Medical School	WTRB 674	Lebanon	NH	03756	USA	ftp://ftp.ncbi.nlm.nih.gov/geo/samples/GSM2038nnn/GSM2038253/suppl/GSM2038253_lcSSc_UCL_ccws_06.txt.gz	27983	limited SSc patient	Universal Human Reference
GSM2038254	lcSScUCLccws07	GSM2038254	Public on Jan 01 2017	Jan 12 2016	Jan 01 2017	RNA	2	Sample: Human Tissue Biopsy	Homo sapiens	sample type: 3mm skin punch biopsy	tissue: skin	disease state: limited SSc patient	Storage of human tissue in RNAlater	total RNA	Total RNA extracted using RNeasy Fibrous Tissue Mini following manufacturers protocol	Cy3	200ng of total RNA was reversed transcribed using Agilent Quick-Amp Labeling Kit and labeled with Perkin Elmer Cy3	9606	Universal Human Reference	Homo sapiens	reference: Universal Human Reference	Storage of human tissue in RNAlater	total RNA	Total RNA extracted using RNeasy Fibrous Tissue Mini following manufacturers protocol	Cy5	200ng of total RNA was reversed transcribed using Agilent Quick-Amp Labeling Kit and labeled with Perkin Elmer Cy3	9606	Fragmentation Buffer and Hybridization Buffer (Agilent Gene Expression Hybridization Kit) were added	and samples applied to Whole Human Genome microarrays	Scanned on Axon scanner	SSc sample	Images were quantified using GenePixPro	GPL6480	Tammara		Wood	tammara.a.wood@dartmouth.edu	Whitfield Lab	Biomedical Data Science	Dartmouth Medical School	WTRB 674	Lebanon	NH	03756	USA	ftp://ftp.ncbi.nlm.nih.gov/geo/samples/GSM2038nnn/GSM2038254/suppl/GSM2038254_lcSSc_UCL_ccws_07.txt.gz	27983	limited SSc patient	Universal Human Reference
GSM2038255	lcSScUCLccws08	GSM2038255	Public on Jan 01 2017	Jan 12 2016	Jan 01 2017	RNA	2	Sample: Human Tissue Biopsy	Homo sapiens	sample type: 3mm skin punch biopsy	tissue: skin	disease state: limited SSc patient	Storage of human tissue in RNAlater	total RNA	Total RNA extracted using RNeasy Fibrous Tissue Mini following manufacturers protocol	Cy3	200ng of total RNA was reversed transcribed using Agilent Quick-Amp Labeling Kit and labeled with Perkin Elmer Cy3	9606	Universal Human Reference	Homo sapiens	reference: Universal Human Reference	Storage of human tissue in RNAlater	total RNA	Total RNA extracted using RNeasy Fibrous Tissue Mini following manufacturers protocol	Cy5	200ng of total RNA was reversed transcribed using Agilent Quick-Amp Labeling Kit and labeled with Perkin Elmer Cy3	9606	Fragmentation Buffer and Hybridization Buffer (Agilent Gene Expression Hybridization Kit) were added	and samples applied to Whole Human Genome microarrays	Scanned on Axon scanner	SSc sample	Images were quantified using GenePixPro	GPL6480	Tammara		Wood	tammara.a.wood@dartmouth.edu	Whitfield Lab	Biomedical Data Science	Dartmouth Medical School	WTRB 674	Lebanon	NH	03756	USA	ftp://ftp.ncbi.nlm.nih.gov/geo/samples/GSM2038nnn/GSM2038255/suppl/GSM2038255_lcSSc_UCL_ccws_08.txt.gz	27983	limited SSc patient	Universal Human Reference
GSM2038256	lcSScUCLccws09	GSM2038256	Public on Jan 01 2017	Jan 12 2016	Jan 01 2017	RNA	2	Sample: Human Tissue Biopsy	Homo sapiens	sample type: 3mm skin punch biopsy	tissue: skin	disease state: limited SSc patient	Storage of human tissue in RNAlater	total RNA	Total RNA extracted using RNeasy Fibrous Tissue Mini following manufacturers protocol	Cy3	200ng of total RNA was reversed transcribed using Agilent Quick-Amp Labeling Kit and labeled with Perkin Elmer Cy3	9606	Universal Human Reference	Homo sapiens	reference: Universal Human Reference	Storage of human tissue in RNAlater	total RNA	Total RNA extracted using RNeasy Fibrous Tissue Mini following manufacturers protocol	Cy5	200ng of total RNA was reversed transcribed using Agilent Quick-Amp Labeling Kit and labeled with Perkin Elmer Cy3	9606	Fragmentation Buffer and Hybridization Buffer (Agilent Gene Expression Hybridization Kit) were added	and samples applied to Whole Human Genome microarrays	Scanned on Axon scanner	SSc sample	Images were quantified using GenePixPro	GPL6480	Tammara		Wood	tammara.a.wood@dartmouth.edu	Whitfield Lab	Biomedical Data Science	Dartmouth Medical School	WTRB 674	Lebanon	NH	03756	USA	ftp://ftp.ncbi.nlm.nih.gov/geo/samples/GSM2038nnn/GSM2038256/suppl/GSM2038256_lcSSc_UCL_ccws_09.txt.gz	27983	limited SSc patient	Universal Human Reference
GSM2038257	lcSScUCLccws10	GSM2038257	Public on Jan 01 2017	Jan 12 2016	Jan 01 2017	RNA	2	Sample: Human Tissue Biopsy	Homo sapiens	sample type: 3mm skin punch biopsy	tissue: skin	disease state: limited SSc patient	Storage of human tissue in RNAlater	total RNA	Total RNA extracted using RNeasy Fibrous Tissue Mini following manufacturers protocol	Cy3	200ng of total RNA was reversed transcribed using Agilent Quick-Amp Labeling Kit and labeled with Perkin Elmer Cy3	9606	Universal Human Reference	Homo sapiens	reference: Universal Human Reference	Storage of human tissue in RNAlater	total RNA	Total RNA extracted using RNeasy Fibrous Tissue Mini following manufacturers protocol	Cy5	200ng of total RNA was reversed transcribed using Agilent Quick-Amp Labeling Kit and labeled with Perkin Elmer Cy3	9606	Fragmentation Buffer and Hybridization Buffer (Agilent Gene Expression Hybridization Kit) were added	and samples applied to Whole Human Genome microarrays	Scanned on Axon scanner	SSc sample	Images were quantified using GenePixPro	GPL6480	Tammara		Wood	tammara.a.wood@dartmouth.edu	Whitfield Lab	Biomedical Data Science	Dartmouth Medical School	WTRB 674	Lebanon	NH	03756	USA	ftp://ftp.ncbi.nlm.nih.gov/geo/samples/GSM2038nnn/GSM2038257/suppl/GSM2038257_lcSSc_UCL_ccws_10.txt.gz	27983	limited SSc patient	Universal Human Reference
GSM2038258	lcSScUCLccws11	GSM2038258	Public on Jan 01 2017	Jan 12 2016	Jan 01 2017	RNA	2	Sample: Human Tissue Biopsy	Homo sapiens	sample type: 3mm skin punch biopsy	tissue: skin	disease state: limited SSc patient	Storage of human tissue in RNAlater	total RNA	Total RNA extracted using RNeasy Fibrous Tissue Mini following manufacturers protocol	Cy3	200ng of total RNA was reversed transcribed using Agilent Quick-Amp Labeling Kit and labeled with Perkin Elmer Cy3	9606	Universal Human Reference	Homo sapiens	reference: Universal Human Reference	Storage of human tissue in RNAlater	total RNA	Total RNA extracted using RNeasy Fibrous Tissue Mini following manufacturers protocol	Cy5	200ng of total RNA was reversed transcribed using Agilent Quick-Amp Labeling Kit and labeled with Perkin Elmer Cy3	9606	Fragmentation Buffer and Hybridization Buffer (Agilent Gene Expression Hybridization Kit) were added	and samples applied to Whole Human Genome microarrays	Scanned on Axon scanner	SSc sample	Images were quantified using GenePixPro	GPL6480	Tammara		Wood	tammara.a.wood@dartmouth.edu	Whitfield Lab	Biomedical Data Science	Dartmouth Medical School	WTRB 674	Lebanon	NH	03756	USA	ftp://ftp.ncbi.nlm.nih.gov/geo/samples/GSM2038nnn/GSM2038258/suppl/GSM2038258_lcSSc_UCL_ccws_11.txt.gz	27983	limited SSc patient	Universal Human Reference
GSM2038259	lcSScUCLccws12	GSM2038259	Public on Jan 01 2017	Jan 12 2016	Jan 01 2017	RNA	2	Sample: Human Tissue Biopsy	Homo sapiens	sample type: 3mm skin punch biopsy	tissue: skin	disease state: limited SSc patient	Storage of human tissue in RNAlater	total RNA	Total RNA extracted using RNeasy Fibrous Tissue Mini following manufacturers protocol	Cy3	200ng of total RNA was reversed transcribed using Agilent Quick-Amp Labeling Kit and labeled with Perkin Elmer Cy3	9606	Universal Human Reference	Homo sapiens	reference: Universal Human Reference	Storage of human tissue in RNAlater	total RNA	Total RNA extracted using RNeasy Fibrous Tissue Mini following manufacturers protocol	Cy5	200ng of total RNA was reversed transcribed using Agilent Quick-Amp Labeling Kit and labeled with Perkin Elmer Cy3	9606	Fragmentation Buffer and Hybridization Buffer (Agilent Gene Expression Hybridization Kit) were added	and samples applied to Whole Human Genome microarrays	Scanned on Axon scanner	SSc sample	Images were quantified using GenePixPro	GPL6480	Tammara		Wood	tammara.a.wood@dartmouth.edu	Whitfield Lab	Biomedical Data Science	Dartmouth Medical School	WTRB 674	Lebanon	NH	03756	USA	ftp://ftp.ncbi.nlm.nih.gov/geo/samples/GSM2038nnn/GSM2038259/suppl/GSM2038259_lcSSc_UCL_ccws_12.txt.gz	27983	limited SSc patient	Universal Human Reference
GSM2038260	lcSScUCLccws13	GSM2038260	Public on Jan 01 2017	Jan 12 2016	Jan 01 2017	RNA	2	Sample: Human Tissue Biopsy	Homo sapiens	sample type: 3mm skin punch biopsy	tissue: skin	disease state: limited SSc patient	Storage of human tissue in RNAlater	total RNA	Total RNA extracted using RNeasy Fibrous Tissue Mini following manufacturers protocol	Cy3	200ng of total RNA was reversed transcribed using Agilent Quick-Amp Labeling Kit and labeled with Perkin Elmer Cy3	9606	Universal Human Reference	Homo sapiens	reference: Universal Human Reference	Storage of human tissue in RNAlater	total RNA	Total RNA extracted using RNeasy Fibrous Tissue Mini following manufacturers protocol	Cy5	200ng of total RNA was reversed transcribed using Agilent Quick-Amp Labeling Kit and labeled with Perkin Elmer Cy3	9606	Fragmentation Buffer and Hybridization Buffer (Agilent Gene Expression Hybridization Kit) were added	and samples applied to Whole Human Genome microarrays	Scanned on Axon scanner	SSc sample	Images were quantified using GenePixPro	GPL6480	Tammara		Wood	tammara.a.wood@dartmouth.edu	Whitfield Lab	Biomedical Data Science	Dartmouth Medical School	WTRB 674	Lebanon	NH	03756	USA	ftp://ftp.ncbi.nlm.nih.gov/geo/samples/GSM2038nnn/GSM2038260/suppl/GSM2038260_lcSSc_UCL_ccws_13.txt.gz	27983	limited SSc patient	Universal Human Reference
GSM2038261	lcSScUCLccws14	GSM2038261	Public on Jan 01 2017	Jan 12 2016	Jan 01 2017	RNA	2	Sample: Human Tissue Biopsy	Homo sapiens	sample type: 3mm skin punch biopsy	tissue: skin	disease state: limited SSc patient	Storage of human tissue in RNAlater	total RNA	Total RNA extracted using RNeasy Fibrous Tissue Mini following manufacturers protocol	Cy3	200ng of total RNA was reversed transcribed using Agilent Quick-Amp Labeling Kit and labeled with Perkin Elmer Cy3	9606	Universal Human Reference	Homo sapiens	reference: Universal Human Reference	Storage of human tissue in RNAlater	total RNA	Total RNA extracted using RNeasy Fibrous Tissue Mini following manufacturers protocol	Cy5	200ng of total RNA was reversed transcribed using Agilent Quick-Amp Labeling Kit and labeled with Perkin Elmer Cy3	9606	Fragmentation Buffer and Hybridization Buffer (Agilent Gene Expression Hybridization Kit) were added	and samples applied to Whole Human Genome microarrays	Scanned on Axon scanner	SSc sample	Images were quantified using GenePixPro	GPL6480	Tammara		Wood	tammara.a.wood@dartmouth.edu	Whitfield Lab	Biomedical Data Science	Dartmouth Medical School	WTRB 674	Lebanon	NH	03756	USA	ftp://ftp.ncbi.nlm.nih.gov/geo/samples/GSM2038nnn/GSM2038261/suppl/GSM2038261_lcSSc_UCL_ccws_14.txt.gz	27983	limited SSc patient	Universal Human Reference
GSM2038262	NormUCLccws15	GSM2038262	Public on Jan 01 2017	Jan 12 2016	Jan 01 2017	RNA	2	Sample: Human Tissue Biopsy	Homo sapiens	sample type: 3mm skin punch biopsy	tissue: skin	disease state: normal control	Storage of human tissue in RNAlater	total RNA	Total RNA extracted using RNeasy Fibrous Tissue Mini following manufacturers protocol	Cy3	200ng of total RNA was reversed transcribed using Agilent Quick-Amp Labeling Kit and labeled with Perkin Elmer Cy3	9606	Universal Human Reference	Homo sapiens	reference: Universal Human Reference	Storage of human tissue in RNAlater	total RNA	Total RNA extracted using RNeasy Fibrous Tissue Mini following manufacturers protocol	Cy5	200ng of total RNA was reversed transcribed using Agilent Quick-Amp Labeling Kit and labeled with Perkin Elmer Cy3	9606	Fragmentation Buffer and Hybridization Buffer (Agilent Gene Expression Hybridization Kit) were added	and samples applied to Whole Human Genome microarrays	Scanned on Axon scanner	Normal Control	Images were quantified using GenePixPro	GPL6480	Tammara		Wood	tammara.a.wood@dartmouth.edu	Whitfield Lab	Biomedical Data Science	Dartmouth Medical School	WTRB 674	Lebanon	NH	03756	USA	ftp://ftp.ncbi.nlm.nih.gov/geo/samples/GSM2038nnn/GSM2038262/suppl/GSM2038262_Norm_UCL_ccws_15.txt.gz	27983	normal control	Universal Human Reference
GSM2038263	NormUCLccws16	GSM2038263	Public on Jan 01 2017	Jan 12 2016	Jan 01 2017	RNA	2	Sample: Human Tissue Biopsy	Homo sapiens	sample type: 3mm skin punch biopsy	tissue: skin	disease state: normal control	Storage of human tissue in RNAlater	total RNA	Total RNA extracted using RNeasy Fibrous Tissue Mini following manufacturers protocol	Cy3	200ng of total RNA was reversed transcribed using Agilent Quick-Amp Labeling Kit and labeled with Perkin Elmer Cy3	9606	Universal Human Reference	Homo sapiens	reference: Universal Human Reference	Storage of human tissue in RNAlater	total RNA	Total RNA extracted using RNeasy Fibrous Tissue Mini following manufacturers protocol	Cy5	200ng of total RNA was reversed transcribed using Agilent Quick-Amp Labeling Kit and labeled with Perkin Elmer Cy3	9606	Fragmentation Buffer and Hybridization Buffer (Agilent Gene Expression Hybridization Kit) were added	and samples applied to Whole Human Genome microarrays	Scanned on Axon scanner	Normal Control	Images were quantified using GenePixPro	GPL6480	Tammara		Wood	tammara.a.wood@dartmouth.edu	Whitfield Lab	Biomedical Data Science	Dartmouth Medical School	WTRB 674	Lebanon	NH	03756	USA	ftp://ftp.ncbi.nlm.nih.gov/geo/samples/GSM2038nnn/GSM2038263/suppl/GSM2038263_Norm_UCL_ccws_16.txt.gz	27983	normal control	Universal Human Reference
GSM2038264	NormUCLccws17	GSM2038264	Public on Jan 01 2017	Jan 12 2016	Jan 01 2017	RNA	2	Sample: Human Tissue Biopsy	Homo sapiens	sample type: 3mm skin punch biopsy	tissue: skin	disease state: normal control	Storage of human tissue in RNAlater	total RNA	Total RNA extracted using RNeasy Fibrous Tissue Mini following manufacturers protocol	Cy3	200ng of total RNA was reversed transcribed using Agilent Quick-Amp Labeling Kit and labeled with Perkin Elmer Cy3	9606	Universal Human Reference	Homo sapiens	reference: Universal Human Reference	Storage of human tissue in RNAlater	total RNA	Total RNA extracted using RNeasy Fibrous Tissue Mini following manufacturers protocol	Cy5	200ng of total RNA was reversed transcribed using Agilent Quick-Amp Labeling Kit and labeled with Perkin Elmer Cy3	9606	Fragmentation Buffer and Hybridization Buffer (Agilent Gene Expression Hybridization Kit) were added	and samples applied to Whole Human Genome microarrays	Scanned on Axon scanner	Normal Control	Images were quantified using GenePixPro	GPL6480	Tammara		Wood	tammara.a.wood@dartmouth.edu	Whitfield Lab	Biomedical Data Science	Dartmouth Medical School	WTRB 674	Lebanon	NH	03756	USA	ftp://ftp.ncbi.nlm.nih.gov/geo/samples/GSM2038nnn/GSM2038264/suppl/GSM2038264_Norm_UCL_ccws_17.txt.gz	27983	normal control	Universal Human Reference
GSM2038265	NormUCLccws18	GSM2038265	Public on Jan 01 2017	Jan 12 2016	Jan 01 2017	RNA	2	Sample: Human Tissue Biopsy	Homo sapiens	sample type: 3mm skin punch biopsy	tissue: skin	disease state: normal control	Storage of human tissue in RNAlater	total RNA	Total RNA extracted using RNeasy Fibrous Tissue Mini following manufacturers protocol	Cy3	200ng of total RNA was reversed transcribed using Agilent Quick-Amp Labeling Kit and labeled with Perkin Elmer Cy3	9606	Universal Human Reference	Homo sapiens	reference: Universal Human Reference	Storage of human tissue in RNAlater	total RNA	Total RNA extracted using RNeasy Fibrous Tissue Mini following manufacturers protocol	Cy5	200ng of total RNA was reversed transcribed using Agilent Quick-Amp Labeling Kit and labeled with Perkin Elmer Cy3	9606	Fragmentation Buffer and Hybridization Buffer (Agilent Gene Expression Hybridization Kit) were added	and samples applied to Whole Human Genome microarrays	Scanned on Axon scanner	Normal Control	Images were quantified using GenePixPro	GPL6480	Tammara		Wood	tammara.a.wood@dartmouth.edu	Whitfield Lab	Biomedical Data Science	Dartmouth Medical School	WTRB 674	Lebanon	NH	03756	USA	ftp://ftp.ncbi.nlm.nih.gov/geo/samples/GSM2038nnn/GSM2038265/suppl/GSM2038265_Norm_UCL_ccws_18.txt.gz	27983	normal control	Universal Human Reference
GSM2038266	NormUCLccws19	GSM2038266	Public on Jan 01 2017	Jan 12 2016	Jan 01 2017	RNA	2	Sample: Human Tissue Biopsy	Homo sapiens	sample type: 3mm skin punch biopsy	tissue: skin	disease state: normal control	Storage of human tissue in RNAlater	total RNA	Total RNA extracted using RNeasy Fibrous Tissue Mini following manufacturers protocol	Cy3	200ng of total RNA was reversed transcribed using Agilent Quick-Amp Labeling Kit and labeled with Perkin Elmer Cy3	9606	Universal Human Reference	Homo sapiens	reference: Universal Human Reference	Storage of human tissue in RNAlater	total RNA	Total RNA extracted using RNeasy Fibrous Tissue Mini following manufacturers protocol	Cy5	200ng of total RNA was reversed transcribed using Agilent Quick-Amp Labeling Kit and labeled with Perkin Elmer Cy3	9606	Fragmentation Buffer and Hybridization Buffer (Agilent Gene Expression Hybridization Kit) were added	and samples applied to Whole Human Genome microarrays	Scanned on Axon scanner	Normal Control	Images were quantified using GenePixPro	GPL6480	Tammara		Wood	tammara.a.wood@dartmouth.edu	Whitfield Lab	Biomedical Data Science	Dartmouth Medical School	WTRB 674	Lebanon	NH	03756	USA	ftp://ftp.ncbi.nlm.nih.gov/geo/samples/GSM2038nnn/GSM2038266/suppl/GSM2038266_Norm_UCL_ccws_19.txt.gz	27983	normal control	Universal Human Reference
[truncated: 2 more columns]
