# Supplementary material for: Th17-related genes PGAP1 and TMBIM1 serve as potential diagnostic and predictive biomarkers in systemic sclerosis: bioinformatic identification and murine model validation
Source: Clin Rheumatol. 2026 Jan 31;45(3):1721–39. doi: 10.1007/s10067-026-07950-1 (PMC12923484; doi:10.1007/s10067-026-07950-1)
Supplement: Supplementary file 3 — (CSV 34.6 KB) [file 10067_2026_7950_MOESM3_ESM.csv]

	title	geo_accession	status	submission_date	last_update_date	type	channel_count	source_name_ch1	organism_ch1	characteristics_ch1	characteristics_ch1.1	characteristics_ch1.2	molecule_ch1	extract_protocol_ch1	extract_protocol_ch1.1	taxid_ch1	description	description.1	data_processing	data_processing.1	data_processing.2	platform_id	contact_name	contact_email	contact_phone	contact_institute	contact_address	contact_city	contact_state	contact_zip/postal_code	contact_country	data_row_count	instrument_model	library_selection	library_source	library_strategy	relation	relation.1	supplementary_file_1	supplementary_file_2	supplementary_file_3	batch:ch1	disease:ch1	tissue:ch1
GSM8872094	Pt1	GSM8872094	Public on Apr 10 2025	Mar 26 2025	Apr 10 2025	SRA	1	Skin	Homo sapiens	tissue: Skin	disease: SSc	batch: 1	total RNA	The sample was dissociated using the Human Whole Skin Dissociation Kit (Miltenyi Biotech Inc) with Enzyme P, with overnight incubation as per manufacturers guidelines. The dissociated cells were stored in CryoStor CS10 (StemCell Technologies) at −80°C, then transferred to liquid nitrogen after 24 hours.	Thawing occurred just prior to 7-AAD staining (BioLegend 420404) and viable cell sorting by the SH800 Cell sorter (Sony Biotechnology). Viable cells in single-cell suspension were resuspended in 1% BSA in phosphate-buffered saline (PBS) at a concentration of 1000 cells/µL. A maximum of 20 000 cells were counted using the fluorescence cell counter LUNA-FX7 (Logos Biosystems) and loaded onto a sing…	9606	Library name: CLA8821A1	10X genomics	FASTQ files were demultiplexed for each 10× library using the Cell Ranger (V.3.1.0) mkfastq function. Reads were mapped to the GRCh38 human genome	Assembly: GRCh38 human genome	Supplementary files format and content: Tab separated values files and matrix files	GPL24676	Kristina,Elizabeth Neergaard,Clark	kristina.clark@ucl.ac.uk	07951601965	UCL	Royal Free Hospital, Pond Street	London	England	NW3 2QG	United Kingdom	0	Illumina NovaSeq 6000	cDNA	transcriptomic single cell	RNA-Seq	BioSample: https://www.ncbi.nlm.nih.gov/biosample/SAMN47585153	SRA: https://www.ncbi.nlm.nih.gov/sra?term=SRX28148097	ftp://ftp.ncbi.nlm.nih.gov/geo/samples/GSM8872nnn/GSM8872094/suppl/GSM8872094_CLA8821A1_barcodes.tsv.gz	ftp://ftp.ncbi.nlm.nih.gov/geo/samples/GSM8872nnn/GSM8872094/suppl/GSM8872094_CLA8821A1_features.tsv.gz	ftp://ftp.ncbi.nlm.nih.gov/geo/samples/GSM8872nnn/GSM8872094/suppl/GSM8872094_CLA8821A1_matrix.mtx.gz	1	SSc	Skin
GSM8872095	Pt2	GSM8872095	Public on Apr 10 2025	Mar 26 2025	Apr 10 2025	SRA	1	Skin	Homo sapiens	tissue: Skin	disease: SSc	batch: 1	total RNA	The sample was dissociated using the Human Whole Skin Dissociation Kit (Miltenyi Biotech Inc) with Enzyme P, with overnight incubation as per manufacturers guidelines. The dissociated cells were stored in CryoStor CS10 (StemCell Technologies) at −80°C, then transferred to liquid nitrogen after 24 hours.	Thawing occurred just prior to 7-AAD staining (BioLegend 420404) and viable cell sorting by the SH800 Cell sorter (Sony Biotechnology). Viable cells in single-cell suspension were resuspended in 1% BSA in phosphate-buffered saline (PBS) at a concentration of 1000 cells/µL. A maximum of 20 000 cells were counted using the fluorescence cell counter LUNA-FX7 (Logos Biosystems) and loaded onto a sing…	9606	Library name: CLA8821A2	10X genomics	FASTQ files were demultiplexed for each 10× library using the Cell Ranger (V.3.1.0) mkfastq function. Reads were mapped to the GRCh38 human genome	Assembly: GRCh38 human genome	Supplementary files format and content: Tab separated values files and matrix files	GPL24676	Kristina,Elizabeth Neergaard,Clark	kristina.clark@ucl.ac.uk	07951601965	UCL	Royal Free Hospital, Pond Street	London	England	NW3 2QG	United Kingdom	0	Illumina NovaSeq 6000	cDNA	transcriptomic single cell	RNA-Seq	BioSample: https://www.ncbi.nlm.nih.gov/biosample/SAMN47585152	SRA: https://www.ncbi.nlm.nih.gov/sra?term=SRX28148098	ftp://ftp.ncbi.nlm.nih.gov/geo/samples/GSM8872nnn/GSM8872095/suppl/GSM8872095_CLA8821A2_barcodes.tsv.gz	ftp://ftp.ncbi.nlm.nih.gov/geo/samples/GSM8872nnn/GSM8872095/suppl/GSM8872095_CLA8821A2_features.tsv.gz	ftp://ftp.ncbi.nlm.nih.gov/geo/samples/GSM8872nnn/GSM8872095/suppl/GSM8872095_CLA8821A2_matrix.mtx.gz	1	SSc	Skin
GSM8872096	Pt3	GSM8872096	Public on Apr 10 2025	Mar 26 2025	Apr 10 2025	SRA	1	Skin	Homo sapiens	tissue: Skin	disease: SSc	batch: 1	total RNA	The sample was dissociated using the Human Whole Skin Dissociation Kit (Miltenyi Biotech Inc) with Enzyme P, with overnight incubation as per manufacturers guidelines. The dissociated cells were stored in CryoStor CS10 (StemCell Technologies) at −80°C, then transferred to liquid nitrogen after 24 hours.	Thawing occurred just prior to 7-AAD staining (BioLegend 420404) and viable cell sorting by the SH800 Cell sorter (Sony Biotechnology). Viable cells in single-cell suspension were resuspended in 1% BSA in phosphate-buffered saline (PBS) at a concentration of 1000 cells/µL. A maximum of 20 000 cells were counted using the fluorescence cell counter LUNA-FX7 (Logos Biosystems) and loaded onto a sing…	9606	Library name: CLA8821A3	10X genomics	FASTQ files were demultiplexed for each 10× library using the Cell Ranger (V.3.1.0) mkfastq function. Reads were mapped to the GRCh38 human genome	Assembly: GRCh38 human genome	Supplementary files format and content: Tab separated values files and matrix files	GPL24676	Kristina,Elizabeth Neergaard,Clark	kristina.clark@ucl.ac.uk	07951601965	UCL	Royal Free Hospital, Pond Street	London	England	NW3 2QG	United Kingdom	0	Illumina NovaSeq 6000	cDNA	transcriptomic single cell	RNA-Seq	BioSample: https://www.ncbi.nlm.nih.gov/biosample/SAMN47585151	SRA: https://www.ncbi.nlm.nih.gov/sra?term=SRX28148099	ftp://ftp.ncbi.nlm.nih.gov/geo/samples/GSM8872nnn/GSM8872096/suppl/GSM8872096_CLA8821A3_barcodes.tsv.gz	ftp://ftp.ncbi.nlm.nih.gov/geo/samples/GSM8872nnn/GSM8872096/suppl/GSM8872096_CLA8821A3_features.tsv.gz	ftp://ftp.ncbi.nlm.nih.gov/geo/samples/GSM8872nnn/GSM8872096/suppl/GSM8872096_CLA8821A3_matrix.mtx.gz	1	SSc	Skin
GSM8872097	HC1	GSM8872097	Public on Apr 10 2025	Mar 26 2025	Apr 10 2025	SRA	1	Skin	Homo sapiens	tissue: Skin	disease: HC	batch: 1	total RNA	The sample was dissociated using the Human Whole Skin Dissociation Kit (Miltenyi Biotech Inc) with Enzyme P, with overnight incubation as per manufacturers guidelines. The dissociated cells were stored in CryoStor CS10 (StemCell Technologies) at −80°C, then transferred to liquid nitrogen after 24 hours.	Thawing occurred just prior to 7-AAD staining (BioLegend 420404) and viable cell sorting by the SH800 Cell sorter (Sony Biotechnology). Viable cells in single-cell suspension were resuspended in 1% BSA in phosphate-buffered saline (PBS) at a concentration of 1000 cells/µL. A maximum of 20 000 cells were counted using the fluorescence cell counter LUNA-FX7 (Logos Biosystems) and loaded onto a sing…	9606	Library name: CLA8821A4	10X genomics	FASTQ files were demultiplexed for each 10× library using the Cell Ranger (V.3.1.0) mkfastq function. Reads were mapped to the GRCh38 human genome	Assembly: GRCh38 human genome	Supplementary files format and content: Tab separated values files and matrix files	GPL24676	Kristina,Elizabeth Neergaard,Clark	kristina.clark@ucl.ac.uk	07951601965	UCL	Royal Free Hospital, Pond Street	London	England	NW3 2QG	United Kingdom	0	Illumina NovaSeq 6000	cDNA	transcriptomic single cell	RNA-Seq	BioSample: https://www.ncbi.nlm.nih.gov/biosample/SAMN47585150	SRA: https://www.ncbi.nlm.nih.gov/sra?term=SRX28148100	ftp://ftp.ncbi.nlm.nih.gov/geo/samples/GSM8872nnn/GSM8872097/suppl/GSM8872097_CLA8821A4_barcodes.tsv.gz	ftp://ftp.ncbi.nlm.nih.gov/geo/samples/GSM8872nnn/GSM8872097/suppl/GSM8872097_CLA8821A4_features.tsv.gz	ftp://ftp.ncbi.nlm.nih.gov/geo/samples/GSM8872nnn/GSM8872097/suppl/GSM8872097_CLA8821A4_matrix.mtx.gz	1	HC	Skin
GSM8872098	Pt4	GSM8872098	Public on Apr 10 2025	Mar 26 2025	Apr 10 2025	SRA	1	Skin	Homo sapiens	tissue: Skin	disease: SSc	batch: 2	total RNA	The sample was dissociated using the Human Whole Skin Dissociation Kit (Miltenyi Biotech Inc) with Enzyme P, with overnight incubation as per manufacturers guidelines. The dissociated cells were stored in CryoStor CS10 (StemCell Technologies) at −80°C, then transferred to liquid nitrogen after 24 hours.	Thawing occurred just prior to 7-AAD staining (BioLegend 420404) and viable cell sorting by the SH800 Cell sorter (Sony Biotechnology). Viable cells in single-cell suspension were resuspended in 1% BSA in phosphate-buffered saline (PBS) at a concentration of 1000 cells/µL. A maximum of 20 000 cells were counted using the fluorescence cell counter LUNA-FX7 (Logos Biosystems) and loaded onto a sing…	9606	Library name: TY36	10X genomics	FASTQ files were demultiplexed for each 10× library using the Cell Ranger (V.3.1.0) mkfastq function. Reads were mapped to the GRCh38 human genome	Assembly: GRCh38 human genome	Supplementary files format and content: Tab separated values files and matrix files	GPL24676	Kristina,Elizabeth Neergaard,Clark	kristina.clark@ucl.ac.uk	07951601965	UCL	Royal Free Hospital, Pond Street	London	England	NW3 2QG	United Kingdom	0	Illumina NovaSeq 6000	cDNA	transcriptomic single cell	RNA-Seq	BioSample: https://www.ncbi.nlm.nih.gov/biosample/SAMN47585149	SRA: https://www.ncbi.nlm.nih.gov/sra?term=SRX28148101	ftp://ftp.ncbi.nlm.nih.gov/geo/samples/GSM8872nnn/GSM8872098/suppl/GSM8872098_TY36_barcodes.tsv.gz	ftp://ftp.ncbi.nlm.nih.gov/geo/samples/GSM8872nnn/GSM8872098/suppl/GSM8872098_TY36_features.tsv.gz	ftp://ftp.ncbi.nlm.nih.gov/geo/samples/GSM8872nnn/GSM8872098/suppl/GSM8872098_TY36_matrix.mtx.gz	2	SSc	Skin
GSM8872099	Pt5	GSM8872099	Public on Apr 10 2025	Mar 26 2025	Apr 10 2025	SRA	1	Skin	Homo sapiens	tissue: Skin	disease: SSc	batch: 2	total RNA	The sample was dissociated using the Human Whole Skin Dissociation Kit (Miltenyi Biotech Inc) with Enzyme P, with overnight incubation as per manufacturers guidelines. The dissociated cells were stored in CryoStor CS10 (StemCell Technologies) at −80°C, then transferred to liquid nitrogen after 24 hours.	Thawing occurred just prior to 7-AAD staining (BioLegend 420404) and viable cell sorting by the SH800 Cell sorter (Sony Biotechnology). Viable cells in single-cell suspension were resuspended in 1% BSA in phosphate-buffered saline (PBS) at a concentration of 1000 cells/µL. A maximum of 20 000 cells were counted using the fluorescence cell counter LUNA-FX7 (Logos Biosystems) and loaded onto a sing…	9606	Library name: TY41	10X genomics	FASTQ files were demultiplexed for each 10× library using the Cell Ranger (V.3.1.0) mkfastq function. Reads were mapped to the GRCh38 human genome	Assembly: GRCh38 human genome	Supplementary files format and content: Tab separated values files and matrix files	GPL24676	Kristina,Elizabeth Neergaard,Clark	kristina.clark@ucl.ac.uk	07951601965	UCL	Royal Free Hospital, Pond Street	London	England	NW3 2QG	United Kingdom	0	Illumina NovaSeq 6000	cDNA	transcriptomic single cell	RNA-Seq	BioSample: https://www.ncbi.nlm.nih.gov/biosample/SAMN47585148	SRA: https://www.ncbi.nlm.nih.gov/sra?term=SRX28148102	ftp://ftp.ncbi.nlm.nih.gov/geo/samples/GSM8872nnn/GSM8872099/suppl/GSM8872099_TY41_barcodes.tsv.gz	ftp://ftp.ncbi.nlm.nih.gov/geo/samples/GSM8872nnn/GSM8872099/suppl/GSM8872099_TY41_features.tsv.gz	ftp://ftp.ncbi.nlm.nih.gov/geo/samples/GSM8872nnn/GSM8872099/suppl/GSM8872099_TY41_matrix.mtx.gz	2	SSc	Skin
GSM8872100	Pt6	GSM8872100	Public on Apr 10 2025	Mar 26 2025	Apr 10 2025	SRA	1	Skin	Homo sapiens	tissue: Skin	disease: SSc	batch: 2	total RNA	The sample was dissociated using the Human Whole Skin Dissociation Kit (Miltenyi Biotech Inc) with Enzyme P, with overnight incubation as per manufacturers guidelines. The dissociated cells were stored in CryoStor CS10 (StemCell Technologies) at −80°C, then transferred to liquid nitrogen after 24 hours.	Thawing occurred just prior to 7-AAD staining (BioLegend 420404) and viable cell sorting by the SH800 Cell sorter (Sony Biotechnology). Viable cells in single-cell suspension were resuspended in 1% BSA in phosphate-buffered saline (PBS) at a concentration of 1000 cells/µL. A maximum of 20 000 cells were counted using the fluorescence cell counter LUNA-FX7 (Logos Biosystems) and loaded onto a sing…	9606	Library name: TY42	10X genomics	FASTQ files were demultiplexed for each 10× library using the Cell Ranger (V.3.1.0) mkfastq function. Reads were mapped to the GRCh38 human genome	Assembly: GRCh38 human genome	Supplementary files format and content: Tab separated values files and matrix files	GPL24676	Kristina,Elizabeth Neergaard,Clark	kristina.clark@ucl.ac.uk	07951601965	UCL	Royal Free Hospital, Pond Street	London	England	NW3 2QG	United Kingdom	0	Illumina NovaSeq 6000	cDNA	transcriptomic single cell	RNA-Seq	BioSample: https://www.ncbi.nlm.nih.gov/biosample/SAMN47585147	SRA: https://www.ncbi.nlm.nih.gov/sra?term=SRX28148103	ftp://ftp.ncbi.nlm.nih.gov/geo/samples/GSM8872nnn/GSM8872100/suppl/GSM8872100_TY42_barcodes.tsv.gz	ftp://ftp.ncbi.nlm.nih.gov/geo/samples/GSM8872nnn/GSM8872100/suppl/GSM8872100_TY42_features.tsv.gz	ftp://ftp.ncbi.nlm.nih.gov/geo/samples/GSM8872nnn/GSM8872100/suppl/GSM8872100_TY42_matrix.mtx.gz	2	SSc	Skin
GSM8872101	Pt7	GSM8872101	Public on Apr 10 2025	Mar 26 2025	Apr 10 2025	SRA	1	Skin	Homo sapiens	tissue: Skin	disease: SSc	batch: 2	total RNA	The sample was dissociated using the Human Whole Skin Dissociation Kit (Miltenyi Biotech Inc) with Enzyme P, with overnight incubation as per manufacturers guidelines. The dissociated cells were stored in CryoStor CS10 (StemCell Technologies) at −80°C, then transferred to liquid nitrogen after 24 hours.	Thawing occurred just prior to 7-AAD staining (BioLegend 420404) and viable cell sorting by the SH800 Cell sorter (Sony Biotechnology). Viable cells in single-cell suspension were resuspended in 1% BSA in phosphate-buffered saline (PBS) at a concentration of 1000 cells/µL. A maximum of 20 000 cells were counted using the fluorescence cell counter LUNA-FX7 (Logos Biosystems) and loaded onto a sing…	9606	Library name: TY43	10X genomics	FASTQ files were demultiplexed for each 10× library using the Cell Ranger (V.3.1.0) mkfastq function. Reads were mapped to the GRCh38 human genome	Assembly: GRCh38 human genome	Supplementary files format and content: Tab separated values files and matrix files	GPL24676	Kristina,Elizabeth Neergaard,Clark	kristina.clark@ucl.ac.uk	07951601965	UCL	Royal Free Hospital, Pond Street	London	England	NW3 2QG	United Kingdom	0	Illumina NovaSeq 6000	cDNA	transcriptomic single cell	RNA-Seq	BioSample: https://www.ncbi.nlm.nih.gov/biosample/SAMN47585146	SRA: https://www.ncbi.nlm.nih.gov/sra?term=SRX28148104	ftp://ftp.ncbi.nlm.nih.gov/geo/samples/GSM8872nnn/GSM8872101/suppl/GSM8872101_TY43_barcodes.tsv.gz	ftp://ftp.ncbi.nlm.nih.gov/geo/samples/GSM8872nnn/GSM8872101/suppl/GSM8872101_TY43_features.tsv.gz	ftp://ftp.ncbi.nlm.nih.gov/geo/samples/GSM8872nnn/GSM8872101/suppl/GSM8872101_TY43_matrix.mtx.gz	2	SSc	Skin
GSM8872102	Pt8	GSM8872102	Public on Apr 10 2025	Mar 26 2025	Apr 10 2025	SRA	1	Skin	Homo sapiens	tissue: Skin	disease: SSc	batch: 2	total RNA	The sample was dissociated using the Human Whole Skin Dissociation Kit (Miltenyi Biotech Inc) with Enzyme P, with overnight incubation as per manufacturers guidelines. The dissociated cells were stored in CryoStor CS10 (StemCell Technologies) at −80°C, then transferred to liquid nitrogen after 24 hours.	Thawing occurred just prior to 7-AAD staining (BioLegend 420404) and viable cell sorting by the SH800 Cell sorter (Sony Biotechnology). Viable cells in single-cell suspension were resuspended in 1% BSA in phosphate-buffered saline (PBS) at a concentration of 1000 cells/µL. A maximum of 20 000 cells were counted using the fluorescence cell counter LUNA-FX7 (Logos Biosystems) and loaded onto a sing…	9606	Library name: TY39	10X genomics	FASTQ files were demultiplexed for each 10× library using the Cell Ranger (V.3.1.0) mkfastq function. Reads were mapped to the GRCh38 human genome	Assembly: GRCh38 human genome	Supplementary files format and content: Tab separated values files and matrix files	GPL24676	Kristina,Elizabeth Neergaard,Clark	kristina.clark@ucl.ac.uk	07951601965	UCL	Royal Free Hospital, Pond Street	London	England	NW3 2QG	United Kingdom	0	Illumina NovaSeq 6000	cDNA	transcriptomic single cell	RNA-Seq	BioSample: https://www.ncbi.nlm.nih.gov/biosample/SAMN47585145	SRA: https://www.ncbi.nlm.nih.gov/sra?term=SRX28148105	ftp://ftp.ncbi.nlm.nih.gov/geo/samples/GSM8872nnn/GSM8872102/suppl/GSM8872102_TY39_barcodes.tsv.gz	ftp://ftp.ncbi.nlm.nih.gov/geo/samples/GSM8872nnn/GSM8872102/suppl/GSM8872102_TY39_features.tsv.gz	ftp://ftp.ncbi.nlm.nih.gov/geo/samples/GSM8872nnn/GSM8872102/suppl/GSM8872102_TY39_matrix.mtx.gz	2	SSc	Skin
GSM8872103	Pt9	GSM8872103	Public on Apr 10 2025	Mar 26 2025	Apr 10 2025	SRA	1	Skin	Homo sapiens	tissue: Skin	disease: SSc	batch: 2	total RNA	The sample was dissociated using the Human Whole Skin Dissociation Kit (Miltenyi Biotech Inc) with Enzyme P, with overnight incubation as per manufacturers guidelines. The dissociated cells were stored in CryoStor CS10 (StemCell Technologies) at −80°C, then transferred to liquid nitrogen after 24 hours.	Thawing occurred just prior to 7-AAD staining (BioLegend 420404) and viable cell sorting by the SH800 Cell sorter (Sony Biotechnology). Viable cells in single-cell suspension were resuspended in 1% BSA in phosphate-buffered saline (PBS) at a concentration of 1000 cells/µL. A maximum of 20 000 cells were counted using the fluorescence cell counter LUNA-FX7 (Logos Biosystems) and loaded onto a sing…	9606	Library name: TY44	10X genomics	FASTQ files were demultiplexed for each 10× library using the Cell Ranger (V.3.1.0) mkfastq function. Reads were mapped to the GRCh38 human genome	Assembly: GRCh38 human genome	Supplementary files format and content: Tab separated values files and matrix files	GPL24676	Kristina,Elizabeth Neergaard,Clark	kristina.clark@ucl.ac.uk	07951601965	UCL	Royal Free Hospital, Pond Street	London	England	NW3 2QG	United Kingdom	0	Illumina NovaSeq 6000	cDNA	transcriptomic single cell	RNA-Seq	BioSample: https://www.ncbi.nlm.nih.gov/biosample/SAMN47585144	SRA: https://www.ncbi.nlm.nih.gov/sra?term=SRX28148106	ftp://ftp.ncbi.nlm.nih.gov/geo/samples/GSM8872nnn/GSM8872103/suppl/GSM8872103_TY44_barcodes.tsv.gz	ftp://ftp.ncbi.nlm.nih.gov/geo/samples/GSM8872nnn/GSM8872103/suppl/GSM8872103_TY44_features.tsv.gz	ftp://ftp.ncbi.nlm.nih.gov/geo/samples/GSM8872nnn/GSM8872103/suppl/GSM8872103_TY44_matrix.mtx.gz	2	SSc	Skin
GSM8872104	Pt10	GSM8872104	Public on Apr 10 2025	Mar 26 2025	Apr 10 2025	SRA	1	Skin	Homo sapiens	tissue: Skin	disease: SSc	batch: 2	total RNA	The sample was dissociated using the Human Whole Skin Dissociation Kit (Miltenyi Biotech Inc) with Enzyme P, with overnight incubation as per manufacturers guidelines. The dissociated cells were stored in CryoStor CS10 (StemCell Technologies) at −80°C, then transferred to liquid nitrogen after 24 hours.	Thawing occurred just prior to 7-AAD staining (BioLegend 420404) and viable cell sorting by the SH800 Cell sorter (Sony Biotechnology). Viable cells in single-cell suspension were resuspended in 1% BSA in phosphate-buffered saline (PBS) at a concentration of 1000 cells/µL. A maximum of 20 000 cells were counted using the fluorescence cell counter LUNA-FX7 (Logos Biosystems) and loaded onto a sing…	9606	Library name: TY35	10X genomics	FASTQ files were demultiplexed for each 10× library using the Cell Ranger (V.3.1.0) mkfastq function. Reads were mapped to the GRCh38 human genome	Assembly: GRCh38 human genome	Supplementary files format and content: Tab separated values files and matrix files	GPL24676	Kristina,Elizabeth Neergaard,Clark	kristina.clark@ucl.ac.uk	07951601965	UCL	Royal Free Hospital, Pond Street	London	England	NW3 2QG	United Kingdom	0	Illumina NovaSeq 6000	cDNA	transcriptomic single cell	RNA-Seq	BioSample: https://www.ncbi.nlm.nih.gov/biosample/SAMN47585143	SRA: https://www.ncbi.nlm.nih.gov/sra?term=SRX28148107	ftp://ftp.ncbi.nlm.nih.gov/geo/samples/GSM8872nnn/GSM8872104/suppl/GSM8872104_TY35_barcodes.tsv.gz	ftp://ftp.ncbi.nlm.nih.gov/geo/samples/GSM8872nnn/GSM8872104/suppl/GSM8872104_TY35_features.tsv.gz	ftp://ftp.ncbi.nlm.nih.gov/geo/samples/GSM8872nnn/GSM8872104/suppl/GSM8872104_TY35_matrix.mtx.gz	2	SSc	Skin
GSM8872105	Pt11	GSM8872105	Public on Apr 10 2025	Mar 26 2025	Apr 10 2025	SRA	1	Skin	Homo sapiens	tissue: Skin	disease: SSc	batch: 2	total RNA	The sample was dissociated using the Human Whole Skin Dissociation Kit (Miltenyi Biotech Inc) with Enzyme P, with overnight incubation as per manufacturers guidelines. The dissociated cells were stored in CryoStor CS10 (StemCell Technologies) at −80°C, then transferred to liquid nitrogen after 24 hours.	Thawing occurred just prior to 7-AAD staining (BioLegend 420404) and viable cell sorting by the SH800 Cell sorter (Sony Biotechnology). Viable cells in single-cell suspension were resuspended in 1% BSA in phosphate-buffered saline (PBS) at a concentration of 1000 cells/µL. A maximum of 20 000 cells were counted using the fluorescence cell counter LUNA-FX7 (Logos Biosystems) and loaded onto a sing…	9606	Library name: TY40	10X genomics	FASTQ files were demultiplexed for each 10× library using the Cell Ranger (V.3.1.0) mkfastq function. Reads were mapped to the GRCh38 human genome	Assembly: GRCh38 human genome	Supplementary files format and content: Tab separated values files and matrix files	GPL24676	Kristina,Elizabeth Neergaard,Clark	kristina.clark@ucl.ac.uk	07951601965	UCL	Royal Free Hospital, Pond Street	London	England	NW3 2QG	United Kingdom	0	Illumina NovaSeq 6000	cDNA	transcriptomic single cell	RNA-Seq	BioSample: https://www.ncbi.nlm.nih.gov/biosample/SAMN47585142	SRA: https://www.ncbi.nlm.nih.gov/sra?term=SRX28148108	ftp://ftp.ncbi.nlm.nih.gov/geo/samples/GSM8872nnn/GSM8872105/suppl/GSM8872105_TY40_barcodes.tsv.gz	ftp://ftp.ncbi.nlm.nih.gov/geo/samples/GSM8872nnn/GSM8872105/suppl/GSM8872105_TY40_features.tsv.gz	ftp://ftp.ncbi.nlm.nih.gov/geo/samples/GSM8872nnn/GSM8872105/suppl/GSM8872105_TY40_matrix.mtx.gz	2	SSc	Skin
GSM8872106	Pt12	GSM8872106	Public on Apr 10 2025	Mar 26 2025	Apr 10 2025	SRA	1	Skin	Homo sapiens	tissue: Skin	disease: SSc	batch: 2	total RNA	The sample was dissociated using the Human Whole Skin Dissociation Kit (Miltenyi Biotech Inc) with Enzyme P, with overnight incubation as per manufacturers guidelines. The dissociated cells were stored in CryoStor CS10 (StemCell Technologies) at −80°C, then transferred to liquid nitrogen after 24 hours.	Thawing occurred just prior to 7-AAD staining (BioLegend 420404) and viable cell sorting by the SH800 Cell sorter (Sony Biotechnology). Viable cells in single-cell suspension were resuspended in 1% BSA in phosphate-buffered saline (PBS) at a concentration of 1000 cells/µL. A maximum of 20 000 cells were counted using the fluorescence cell counter LUNA-FX7 (Logos Biosystems) and loaded onto a sing…	9606	Library name: TY45	10X genomics	FASTQ files were demultiplexed for each 10× library using the Cell Ranger (V.3.1.0) mkfastq function. Reads were mapped to the GRCh38 human genome	Assembly: GRCh38 human genome	Supplementary files format and content: Tab separated values files and matrix files	GPL24676	Kristina,Elizabeth Neergaard,Clark	kristina.clark@ucl.ac.uk	07951601965	UCL	Royal Free Hospital, Pond Street	London	England	NW3 2QG	United Kingdom	0	Illumina NovaSeq 6000	cDNA	transcriptomic single cell	RNA-Seq	BioSample: https://www.ncbi.nlm.nih.gov/biosample/SAMN47585141	SRA: https://www.ncbi.nlm.nih.gov/sra?term=SRX28148109	ftp://ftp.ncbi.nlm.nih.gov/geo/samples/GSM8872nnn/GSM8872106/suppl/GSM8872106_TY45_barcodes.tsv.gz	ftp://ftp.ncbi.nlm.nih.gov/geo/samples/GSM8872nnn/GSM8872106/suppl/GSM8872106_TY45_features.tsv.gz	ftp://ftp.ncbi.nlm.nih.gov/geo/samples/GSM8872nnn/GSM8872106/suppl/GSM8872106_TY45_matrix.mtx.gz	2	SSc	Skin
GSM8872107	HC2	GSM8872107	Public on Apr 10 2025	Mar 26 2025	Apr 10 2025	SRA	1	Skin	Homo sapiens	tissue: Skin	disease: HC	batch: 2	total RNA	The sample was dissociated using the Human Whole Skin Dissociation Kit (Miltenyi Biotech Inc) with Enzyme P, with overnight incubation as per manufacturers guidelines. The dissociated cells were stored in CryoStor CS10 (StemCell Technologies) at −80°C, then transferred to liquid nitrogen after 24 hours.	Thawing occurred just prior to 7-AAD staining (BioLegend 420404) and viable cell sorting by the SH800 Cell sorter (Sony Biotechnology). Viable cells in single-cell suspension were resuspended in 1% BSA in phosphate-buffered saline (PBS) at a concentration of 1000 cells/µL. A maximum of 20 000 cells were counted using the fluorescence cell counter LUNA-FX7 (Logos Biosystems) and loaded onto a sing…	9606	Library name: TY34	10X genomics	FASTQ files were demultiplexed for each 10× library using the Cell Ranger (V.3.1.0) mkfastq function. Reads were mapped to the GRCh38 human genome	Assembly: GRCh38 human genome	Supplementary files format and content: Tab separated values files and matrix files	GPL24676	Kristina,Elizabeth Neergaard,Clark	kristina.clark@ucl.ac.uk	07951601965	UCL	Royal Free Hospital, Pond Street	London	England	NW3 2QG	United Kingdom	0	Illumina NovaSeq 6000	cDNA	transcriptomic single cell	RNA-Seq	BioSample: https://www.ncbi.nlm.nih.gov/biosample/SAMN47585140	SRA: https://www.ncbi.nlm.nih.gov/sra?term=SRX28148110	ftp://ftp.ncbi.nlm.nih.gov/geo/samples/GSM8872nnn/GSM8872107/suppl/GSM8872107_TY34_barcodes.tsv.gz	ftp://ftp.ncbi.nlm.nih.gov/geo/samples/GSM8872nnn/GSM8872107/suppl/GSM8872107_TY34_features.tsv.gz	ftp://ftp.ncbi.nlm.nih.gov/geo/samples/GSM8872nnn/GSM8872107/suppl/GSM8872107_TY34_matrix.mtx.gz	2	HC	Skin
GSM8872108	HC3	GSM8872108	Public on Apr 10 2025	Mar 26 2025	Apr 10 2025	SRA	1	Skin	Homo sapiens	tissue: Skin	disease: HC	batch: 2	total RNA	The sample was dissociated using the Human Whole Skin Dissociation Kit (Miltenyi Biotech Inc) with Enzyme P, with overnight incubation as per manufacturers guidelines. The dissociated cells were stored in CryoStor CS10 (StemCell Technologies) at −80°C, then transferred to liquid nitrogen after 24 hours.	Thawing occurred just prior to 7-AAD staining (BioLegend 420404) and viable cell sorting by the SH800 Cell sorter (Sony Biotechnology). Viable cells in single-cell suspension were resuspended in 1% BSA in phosphate-buffered saline (PBS) at a concentration of 1000 cells/µL. A maximum of 20 000 cells were counted using the fluorescence cell counter LUNA-FX7 (Logos Biosystems) and loaded onto a sing…	9606	Library name: TY38	10X genomics	FASTQ files were demultiplexed for each 10× library using the Cell Ranger (V.3.1.0) mkfastq function. Reads were mapped to the GRCh38 human genome	Assembly: GRCh38 human genome	Supplementary files format and content: Tab separated values files and matrix files	GPL24676	Kristina,Elizabeth Neergaard,Clark	kristina.clark@ucl.ac.uk	07951601965	UCL	Royal Free Hospital, Pond Street	London	England	NW3 2QG	United Kingdom	0	Illumina NovaSeq 6000	cDNA	transcriptomic single cell	RNA-Seq	BioSample: https://www.ncbi.nlm.nih.gov/biosample/SAMN47585139	SRA: https://www.ncbi.nlm.nih.gov/sra?term=SRX28148111	ftp://ftp.ncbi.nlm.nih.gov/geo/samples/GSM8872nnn/GSM8872108/suppl/GSM8872108_TY38_barcodes.tsv.gz	ftp://ftp.ncbi.nlm.nih.gov/geo/samples/GSM8872nnn/GSM8872108/suppl/GSM8872108_TY38_features.tsv.gz	ftp://ftp.ncbi.nlm.nih.gov/geo/samples/GSM8872nnn/GSM8872108/suppl/GSM8872108_TY38_matrix.mtx.gz	2	HC	Skin
