# Supplementary material for: Th17-related genes PGAP1 and TMBIM1 serve as potential diagnostic and predictive biomarkers in systemic sclerosis: bioinformatic identification and murine model validation
Source: Clin Rheumatol. 2026 Jan 31;45(3):1721–39. doi: 10.1007/s10067-026-07950-1 (PMC12923484; doi:10.1007/s10067-026-07950-1)
Supplement: Supplementary file 4 — (XLSX 62.1 KB) [file 10067_2026_7950_MOESM4_ESM.xlsx]

## Sheet: 00.go_results_total
	ONTOLOGY	ID	Description	GeneRatio	BgRatio	pvalue	p.adjust	qvalue	geneID	Count	richFactor
GO:0050866	BP	GO:0050866	negative regulation of cell activation	7/48	221/18903	1.3303568227502e-06	0.00221903518034734	0.00172386236716368	SERPINE2/APOE/NDFIP1/MAD1L1/TNFSF4/TYROBP/LST1	7	0.316742081447964
GO:0050670	BP	GO:0050670	regulation of lymphocyte proliferation	6/48	239/18903	3.01930879297463e-05	0.017386779236061	0.013506957743021	NDFIP1/TNFSF8/MAD1L1/TNFSF4/TYROBP/LST1	6	0.251046025104602
GO:0032944	BP	GO:0032944	regulation of mononuclear cell proliferation	6/48	243/18903	3.31358095770609e-05	0.017386779236061	0.013506957743021	NDFIP1/TNFSF8/MAD1L1/TNFSF4/TYROBP/LST1	6	0.246913580246914
GO:0070663	BP	GO:0070663	regulation of leukocyte proliferation	6/48	269/18903	5.8378028245787e-05	0.017386779236061	0.013506957743021	NDFIP1/TNFSF8/MAD1L1/TNFSF4/TYROBP/LST1	6	0.223048327137546
GO:0051250	BP	GO:0051250	negative regulation of lymphocyte activation	5/48	166/18903	6.2044091836865e-05	0.017386779236061	0.013506957743021	NDFIP1/MAD1L1/TNFSF4/TYROBP/LST1	5	0.301204819277108
GO:0050672	BP	GO:0050672	negative regulation of lymphocyte proliferation	4/48	87/18903	6.97790414256354e-05	0.017386779236061	0.013506957743021	NDFIP1/MAD1L1/TYROBP/LST1	4	0.459770114942529
GO:0032945	BP	GO:0032945	negative regulation of mononuclear cell proliferation	4/48	88/18903	7.2966099911527e-05	0.017386779236061	0.013506957743021	NDFIP1/MAD1L1/TYROBP/LST1	4	0.454545454545455
GO:0070664	BP	GO:0070664	negative regulation of leukocyte proliferation	4/48	96/18903	0.000102411931016657	0.021352887616973	0.0165880377738822	NDFIP1/MAD1L1/TYROBP/LST1	4	0.416666666666667
GO:0046651	BP	GO:0046651	lymphocyte proliferation	6/48	305/18903	0.000116569989059367	0.0215906989360942	0.0167727820209087	NDFIP1/TNFSF8/MAD1L1/TNFSF4/TYROBP/LST1	6	0.19672131147541
GO:0032943	BP	GO:0032943	mononuclear cell proliferation	6/48	312/18903	0.000131946321527896	0.0215906989360942	0.0167727820209087	NDFIP1/TNFSF8/MAD1L1/TNFSF4/TYROBP/LST1	6	0.192307692307692
GO:0002695	BP	GO:0002695	negative regulation of leukocyte activation	5/48	198/18903	0.000142384705214051	0.0215906989360942	0.0167727820209087	NDFIP1/MAD1L1/TNFSF4/TYROBP/LST1	5	0.252525252525253
GO:0050864	BP	GO:0050864	regulation of B cell activation	5/48	204/18903	0.000163685066962357	0.0227522243077676	0.0176751155640931	NDFIP1/TNFSF4/TYROBP/IGHM/IGKC	5	0.245098039215686
GO:0051051	BP	GO:0051051	negative regulation of transport	7/48	479/18903	0.000192374930355454	0.0246831833717613	0.0191751853657946	GEM/SERPINE2/ARF6/APOE/NDFIP1/ATG3/PTGS2	7	0.146137787056367
GO:0070661	BP	GO:0070661	leukocyte proliferation	6/48	348/18903	0.000238388795980605	0.0273384302735385	0.021237919769485	NDFIP1/TNFSF8/MAD1L1/TNFSF4/TYROBP/LST1	6	0.172413793103448
GO:0042113	BP	GO:0042113	B cell activation	6/48	350/18903	0.000245849193107361	0.0273384302735385	0.021237919769485	NDFIP1/TNFSF4/TYROBP/IRF8/IGHM/IGKC	6	0.171428571428571
GO:0071241	BP	GO:0071241	cellular response to inorganic substance	5/48	229/18903	0.000279794265744821	0.0288214375485054	0.0223899972372902	MT2A/EIF4A3/JUND/CLDN1/PTGS2	5	0.218340611353712
GO:1900047	BP	GO:1900047	negative regulation of hemostasis	3/48	51/18903	0.000293743668060307	0.0288214375485054	0.0223899972372902	SERPINE2/APOE/COMP	3	0.588235294117647
GO:0030168	BP	GO:0030168	platelet activation	4/48	133/18903	0.000358548348783276	0.0332254803205836	0.0258112875644569	SERPINE2/MYL12A/APOE/COMP	4	0.300751879699248
GO:0060998	BP	GO:0060998	regulation of dendritic spine development	3/48	56/18903	0.000387534981305859	0.0332424237637281	0.0258244501155807	ARF6/APOE/MAPK6	3	0.535714285714286
GO:1900272	BP	GO:1900272	negative regulation of long-term synaptic potentiation	2/48	12/18903	0.000410013008248156	0.0332424237637281	0.0258244501155807	APOE/TYROBP	2	1.66666666666667
GO:0009636	BP	GO:0009636	response to toxic substance	5/48	250/18903	0.000418519723644058	0.0332424237637281	0.0258244501155807	APOE/MT2A/FBLN5/CLDN1/PTGS2	5	0.2
GO:0098754	BP	GO:0098754	detoxification	4/48	154/18903	0.000623770541809545	0.0472931483517419	0.0367397864577775	APOE/MT2A/FBLN5/PTGS2	4	0.25974025974026
GO:0043954	BP	GO:0043954	cellular component maintenance	3/48	67/18903	0.000656748736014755	0.0476285605075049	0.03700035212971	ARF6/APOE/CLDN1	3	0.447761194029851
GO:0034394	BP	GO:0034394	protein localization to cell surface	3/48	69/18903	0.000715740268606816	0.0497439486681737	0.0386436960813593	ARF6/FBLN5/TYROBP	3	0.434782608695652
GO:0070527	BP	GO:0070527	platelet aggregation	3/48	71/18903	0.000778007661150184	0.0499821602524549	0.0388287512752569	SERPINE2/MYL12A/COMP	3	0.422535211267606
GO:1900046	BP	GO:1900046	regulation of hemostasis	3/48	72/18903	0.000810392192905158	0.0499821602524549	0.0388287512752569	SERPINE2/APOE/COMP	3	0.416666666666667
GO:0007568	BP	GO:0007568	aging	4/48	169/18903	0.000882956280109183	0.0499821602524549	0.0388287512752569	JUND/CLDN1/PTGS2/COMP	4	0.236686390532544
GO:0050806	BP	GO:0050806	positive regulation of synaptic transmission	4/48	170/18903	0.000902558578300206	0.0499821602524549	0.0388287512752569	SERPINE2/APOE/PTGS2/TYROBP	4	0.235294117647059
GO:0002683	BP	GO:0002683	negative regulation of immune system process	6/48	449/18903	0.000915839404129354	0.0499821602524549	0.0388287512752569	THY1/NDFIP1/MAD1L1/TNFSF4/TYROBP/LST1	6	0.133630289532294
GO:0002696	BP	GO:0002696	positive regulation of leukocyte activation	6/48	450/18903	0.000926445913733742	0.0499821602524549	0.0388287512752569	THY1/JUND/TNFSF4/TYROBP/IGHM/IGKC	6	0.133333333333333
GO:0046631	BP	GO:0046631	alpha-beta T cell activation	4/48	174/18903	0.000984046733518842	0.0499821602524549	0.0388287512752569	NDFIP1/TNFSF8/TRAC/TNFSF4	4	0.229885057471264
GO:0010544	BP	GO:0010544	negative regulation of platelet activation	2/48	19/18903	0.00105032542507358	0.0499821602524549	0.0388287512752569	SERPINE2/APOE	2	1.05263157894737
GO:0002443	BP	GO:0002443	leukocyte mediated immunity	6/48	463/18903	0.00107316520145839	0.0499821602524549	0.0388287512752569	NDFIP1/TNFSF4/TYROBP/KLRB1/IGHM/IGKC	6	0.129589632829374
GO:0050867	BP	GO:0050867	positive regulation of cell activation	6/48	467/18903	0.00112173012901131	0.0499821602524549	0.0388287512752569	THY1/JUND/TNFSF4/TYROBP/IGHM/IGKC	6	0.12847965738758
GO:0002429	BP	GO:0002429	immune response-activating cell surface receptor signaling pathway	5/48	312/18903	0.00113595300884417	0.0499821602524549	0.0388287512752569	THY1/TRAC/TYROBP/IGHM/IGKC	5	0.16025641025641
GO:0002757	BP	GO:0002757	immune response-activating signal transduction	5/48	312/18903	0.00113595300884417	0.0499821602524549	0.0388287512752569	THY1/TRAC/TYROBP/IGHM/IGKC	5	0.16025641025641
GO:0042129	BP	GO:0042129	regulation of T cell proliferation	4/48	182/18903	0.00116234894370112	0.0499821602524549	0.0388287512752569	NDFIP1/TNFSF8/MAD1L1/TNFSF4	4	0.21978021978022
GO:0010288	BP	GO:0010288	response to lead ion	2/48	20/18903	0.00116514004815633	0.0499821602524549	0.0388287512752569	CLDN1/PTGS2	2	1
GO:0006909	BP	GO:0006909	phagocytosis	5/48	314/18903	0.001168647631802	0.0499821602524549	0.0388287512752569	ATG3/TYROBP/IRF8/IGHM/IGKC	5	0.159235668789809
GO:0002312	BP	GO:0002312	B cell activation involved in immune response	3/48	88/18903	0.00144931542953321	0.0604364534115348	0.046950191940931	NDFIP1/TNFSF4/IRF8	3	0.340909090909091
GO:0071248	BP	GO:0071248	cellular response to metal ion	4/48	198/18903	0.00158496652665686	0.0629639236809863	0.0489136627863777	MT2A/JUND/CLDN1/PTGS2	4	0.202020202020202
GO:0032496	BP	GO:0032496	response to lipopolysaccharide	5/48	339/18903	0.0016388868430128	0.0629639236809863	0.0489136627863777	JUND/CLDN1/TNFSF4/PTGS2/IRF8	5	0.147492625368732
GO:0060996	BP	GO:0060996	dendritic spine development	3/48	92/18903	0.00164683799367969	0.0629639236809863	0.0489136627863777	ARF6/APOE/MAPK6	3	0.326086956521739
GO:0002768	BP	GO:0002768	immune response-regulating cell surface receptor signaling pathway	5/48	341/18903	0.00168173462836419	0.0629639236809863	0.0489136627863777	THY1/TRAC/TYROBP/IGHM/IGKC	5	0.146627565982405
GO:0022408	BP	GO:0022408	negative regulation of cell-cell adhesion	4/48	202/18903	0.0017053523168632	0.0629639236809863	0.0489136627863777	SERPINE2/NDFIP1/MAD1L1/TNFSF4	4	0.198019801980198
GO:1903828	BP	GO:1903828	negative regulation of protein localization	4/48	203/18903	0.00173641516146605	0.0629639236809863	0.0489136627863777	ARF6/TMBIM1/APOE/NDFIP1	4	0.197044334975369
GO:0034109	BP	GO:0034109	homotypic cell-cell adhesion	3/48	95/18903	0.00180551745247422	0.0640766619303618	0.0497780959461539	SERPINE2/MYL12A/COMP	3	0.315789473684211
GO:0048167	BP	GO:0048167	regulation of synaptic plasticity	4/48	207/18903	0.00186461004856221	0.0647951991875369	0.0503362931969317	SERPINE2/APOE/PTGS2/TYROBP	4	0.193236714975845
GO:0042098	BP	GO:0042098	T cell proliferation	4/48	212/18903	0.00203392065739134	0.0682177041435526	0.0529950737099036	NDFIP1/TNFSF8/MAD1L1/TNFSF4	4	0.188679245283019
GO:0098869	BP	GO:0098869	cellular oxidant detoxification	3/48	100/18903	0.0020906278897252	0.0682177041435526	0.0529950737099036	APOE/FBLN5/PTGS2	3	0.3
GO:0002237	BP	GO:0002237	response to molecule of bacterial origin	5/48	360/18903	0.00213104477059716	0.0682177041435526	0.0529950737099036	JUND/CLDN1/TNFSF4/PTGS2/IRF8	5	0.138888888888889
GO:0016064	BP	GO:0016064	immunoglobulin mediated immune response	4/48	215/18903	0.00214046652475627	0.0682177041435526	0.0529950737099036	NDFIP1/TNFSF4/IGHM/IGKC	4	0.186046511627907
GO:0019724	BP	GO:0019724	B cell mediated immunity	4/48	218/18903	0.0022508167130019	0.0682177041435526	0.0529950737099036	NDFIP1/TNFSF4/IGHM/IGKC	4	0.18348623853211
GO:0035640	BP	GO:0035640	exploration behavior	2/48	28/18903	0.00228820336825477	0.0682177041435526	0.0529950737099036	APOE/EIF4A3	2	0.714285714285714
GO:0010631	BP	GO:0010631	epithelial cell migration	5/48	366/18903	0.00228962874430767	0.0682177041435526	0.0529950737099036	ARF6/DCN/APOE/PTGS2/ZEB2	5	0.136612021857923
GO:0002449	BP	GO:0002449	lymphocyte mediated immunity	5/48	367/18903	0.00231687523755881	0.0682177041435526	0.0529950737099036	NDFIP1/TNFSF4/KLRB1/IGHM/IGKC	5	0.136239782016349
GO:0060291	BP	GO:0060291	long-term synaptic potentiation	3/48	104/18903	0.00233779229998513	0.0682177041435526	0.0529950737099036	SERPINE2/APOE/TYROBP	3	0.288461538461538
GO:0090132	BP	GO:0090132	epithelium migration	5/48	369/18903	0.00237207844144248	0.0682177041435526	0.0529950737099036	ARF6/DCN/APOE/PTGS2/ZEB2	5	0.13550135501355
GO:0090130	BP	GO:0090130	tissue migration	5/48	374/18903	0.00251428620131602	0.0701527965431337	0.0544983545024596	ARF6/DCN/APOE/PTGS2/ZEB2	5	0.133689839572193
GO:0007596	BP	GO:0007596	blood coagulation	4/48	225/18903	0.00252348189004078	0.0701527965431337	0.0544983545024596	SERPINE2/MYL12A/APOE/COMP	4	0.177777777777778
GO:0050863	BP	GO:0050863	regulation of T cell activation	5/48	376/18903	0.00257287480755863	0.0703533635902916	0.0546541654547829	THY1/NDFIP1/TNFSF8/MAD1L1/TNFSF4	5	0.132978723404255
GO:0050817	BP	GO:0050817	coagulation	4/48	230/18903	0.00273163529471723	0.0730071906028614	0.0567157968144152	SERPINE2/MYL12A/APOE/COMP	4	0.173913043478261
GO:0007599	BP	GO:0007599	hemostasis	4/48	231/18903	0.00277463794131293	0.0730071906028614	0.0567157968144152	SERPINE2/MYL12A/APOE/COMP	4	0.173160173160173
GO:0150117	BP	GO:0150117	positive regulation of cell-substrate junction organization	2/48	31/18903	0.00280123513104504	0.0730071906028614	0.0567157968144152	ARF6/THY1	2	0.645161290322581
GO:0072593	BP	GO:0072593	reactive oxygen species metabolic process	4/48	235/18903	0.00295130498153821	0.0757350262954727	0.0588349219801382	FBLN5/DCXR/TYROBP/PMAIP1	4	0.170212765957447
GO:0050878	BP	GO:0050878	regulation of body fluid levels	5/48	390/18903	0.00301124142232705	0.0757438086327731	0.0588417445582126	SERPINE2/MYL12A/APOE/CLDN1/COMP	5	0.128205128205128
GO:0016358	BP	GO:0016358	dendrite development	4/48	237/18903	0.00304246713333082	0.0757438086327731	0.0588417445582126	ARF6/APOE/MAPK6/LST1	4	0.168776371308017
GO:1990748	BP	GO:1990748	cellular detoxification	3/48	115/18903	0.0031085004968918	0.0762496886590517	0.0592347385708019	APOE/FBLN5/PTGS2	3	0.260869565217391
GO:0002828	BP	GO:0002828	regulation of type 2 immune response	2/48	33/18903	0.00317049433281884	0.0763439338792786	0.0593079531777054	NDFIP1/TNFSF4	2	0.606060606060606
GO:0002703	BP	GO:0002703	regulation of leukocyte mediated immunity	4/48	241/18903	0.00323054746719715	0.0763439338792786	0.0593079531777054	NDFIP1/TNFSF4/TYROBP/KLRB1	4	0.16597510373444
GO:0002253	BP	GO:0002253	activation of immune response	5/48	397/18903	0.00324965186176786	0.0763439338792786	0.0593079531777054	THY1/TRAC/TYROBP/IGHM/IGKC	5	0.125944584382872
GO:0051251	BP	GO:0051251	positive regulation of lymphocyte activation	5/48	400/18903	0.00335589891728058	0.0768471040648286	0.0596988420445564	THY1/TNFSF4/TYROBP/IGHM/IGKC	5	0.125
GO:0090322	BP	GO:0090322	regulation of superoxide metabolic process	2/48	34/18903	0.00336321258796912	0.0768471040648286	0.0596988420445564	FBLN5/TYROBP	2	0.588235294117647
GO:0032633	BP	GO:0032633	interleukin-4 production	2/48	35/18903	0.00356128673293927	0.0771457957213339	0.0599308813157655	NDFIP1/TNFSF4	2	0.571428571428571
GO:0032673	BP	GO:0032673	regulation of interleukin-4 production	2/48	35/18903	0.00356128673293927	0.0771457957213339	0.0599308813157655	NDFIP1/TNFSF4	2	0.571428571428571
GO:0035633	BP	GO:0035633	maintenance of blood-brain barrier	2/48	35/18903	0.00356128673293927	0.0771457957213339	0.0599308813157655	CLDN1/PTGS2	2	0.571428571428571
GO:2000515	BP	GO:2000515	negative regulation of CD4-positive	alpha-beta T cell activation	2/48	35/18903	0.00356128673293927	0.0771457957213339	0.0599308813157655	NDFIP1/TNFSF4	2	0.571428571428571
GO:0097237	BP	GO:0097237	cellular response to toxic substance	3/48	123/18903	0.00375637097228895	0.0789898615011623	0.0613634478782852	APOE/FBLN5/PTGS2	3	0.24390243902439
GO:0050869	BP	GO:0050869	negative regulation of B cell activation	2/48	36/18903	0.00376468948219726	0.0789898615011623	0.0613634478782852	NDFIP1/TYROBP	2	0.555555555555556
GO:0050851	BP	GO:0050851	antigen receptor-mediated signaling pathway	4/48	252/18903	0.00378848256600299	0.0789898615011623	0.0613634478782852	THY1/TRAC/IGHM/IGKC	4	0.158730158730159
GO:0060999	BP	GO:0060999	positive regulation of dendritic spine development	2/48	37/18903	0.00397339364922547	0.0818224766284949	0.0635639711786427	APOE/MAPK6	2	0.540540540540541
GO:0042092	BP	GO:0042092	type 2 immune response	2/48	38/18903	0.00418737214621069	0.0826794835557714	0.0642297388976111	NDFIP1/TNFSF4	2	0.526315789473684
GO:0045191	BP	GO:0045191	regulation of isotype switching	2/48	38/18903	0.00418737214621069	0.0826794835557714	0.0642297388976111	NDFIP1/TNFSF4	2	0.526315789473684
GO:0050868	BP	GO:0050868	negative regulation of T cell activation	3/48	128/18903	0.00420010139310322	0.0826794835557714	0.0642297388976111	NDFIP1/MAD1L1/TNFSF4	3	0.234375
GO:0001558	BP	GO:0001558	regulation of cell growth	5/48	422/18903	0.00421328303491641	0.0826794835557714	0.0642297388976111	SERPINE2/IGFBP7/APOE/FBLN5/KRT17	5	0.118483412322275
GO:0071634	BP	GO:0071634	regulation of transforming growth factor beta production	2/48	39/18903	0.00440659798373485	0.0854675050798806	0.0663956195590893	PTGS2/TYROBP	2	0.512820512820513
GO:0034331	BP	GO:0034331	cell junction maintenance	2/48	41/18903	0.00486068421285497	0.0921320598527509	0.0715729936127328	ARF6/CLDN1	2	0.48780487804878
GO:2000008	BP	GO:2000008	regulation of protein localization to cell surface	2/48	41/18903	0.00486068421285497	0.0921320598527509	0.0715729936127328	ARF6/TYROBP	2	0.48780487804878
GO:0061041	BP	GO:0061041	regulation of wound healing	3/48	137/18903	0.00507640492064319	0.0925442583778661	0.0718932109448146	SERPINE2/APOE/CLDN1	3	0.218978102189781
GO:0032735	BP	GO:0032735	positive regulation of interleukin-12 production	2/48	42/18903	0.00509549111482054	0.0925442583778661	0.0718932109448146	TNFSF4/IRF8	2	0.476190476190476
GO:0071604	BP	GO:0071604	transforming growth factor beta production	2/48	42/18903	0.00509549111482054	0.0925442583778661	0.0718932109448146	PTGS2/TYROBP	2	0.476190476190476
GO:0042060	BP	GO:0042060	wound healing	5/48	442/18903	0.00511993031961611	0.0925442583778661	0.0718932109448146	SERPINE2/MYL12A/APOE/CLDN1/COMP	5	0.113122171945701
GO:0001894	BP	GO:0001894	tissue homeostasis	4/48	275/18903	0.00515984174408966	0.0925442583778661	0.0718932109448146	CLDN1/PTGS2/COMP/IGKC	4	0.145454545454545
GO:0050804	BP	GO:0050804	modulation of chemical synaptic transmission	5/48	448/18903	0.00541706914144172	0.0954400212647089	0.0741427907212272	SERPINE2/APOE/EIF4A3/PTGS2/TYROBP	5	0.111607142857143
GO:0099177	BP	GO:0099177	regulation of trans-synaptic signaling	5/48	449/18903	0.00546775866551054	0.0954400212647089	0.0741427907212272	SERPINE2/APOE/EIF4A3/PTGS2/TYROBP	5	0.111358574610245
GO:0046640	BP	GO:0046640	regulation of alpha-beta T cell proliferation	2/48	44/18903	0.00558049949870073	0.0954400212647089	0.0741427907212272	NDFIP1/TNFSF4	2	0.454545454545455
GO:0010977	BP	GO:0010977	negative regulation of neuron projection development	3/48	142/18903	0.00560738734049249	0.0954400212647089	0.0741427907212272	ARF6/THY1/APOE	3	0.211267605633803
GO:0051384	BP	GO:0051384	response to glucocorticoid	3/48	142/18903	0.00560738734049249	0.0954400212647089	0.0741427907212272	IGFBP7/CLDN1/PTGS2	3	0.211267605633803
GO:0046636	BP	GO:0046636	negative regulation of alpha-beta T cell activation	2/48	45/18903	0.00583064807307607	0.0982375857160695	0.0763160848267585	NDFIP1/TNFSF4	2	0.444444444444444
GO:1900271	BP	GO:1900271	regulation of long-term synaptic potentiation	2/48	46/18903	0.00608585779134333	0.0985650457052195	0.0765704728405435	APOE/TYROBP	2	0.434782608695652
GO:1990090	BP	GO:1990090	cellular response to nerve growth factor stimulus	2/48	46/18903	0.00608585779134333	0.0985650457052195	0.0765704728405435	ARF6/EIF4A3	2	0.434782608695652
GO:0035296	BP	GO:0035296	regulation of tube diameter	3/48	147/18903	0.00617059427450758	0.0985650457052195	0.0765704728405435	APOE/PTGS2/COMP	3	0.204081632653061
GO:0097746	BP	GO:0097746	blood vessel diameter maintenance	3/48	147/18903	0.00617059427450758	0.0985650457052195	0.0765704728405435	APOE/PTGS2/COMP	3	0.204081632653061
GO:1903038	BP	GO:1903038	negative regulation of leukocyte cell-cell adhesion	3/48	147/18903	0.00617059427450758	0.0985650457052195	0.0765704728405435	NDFIP1/MAD1L1/TNFSF4	3	0.204081632653061
GO:0035150	BP	GO:0035150	regulation of tube size	3/48	148/18903	0.00628714757770836	0.0985650457052195	0.0765704728405435	APOE/PTGS2/COMP	3	0.202702702702703
GO:0046633	BP	GO:0046633	alpha-beta T cell proliferation	2/48	47/18903	0.00634610244022112	0.0985650457052195	0.0765704728405435	NDFIP1/TNFSF4	2	0.425531914893617
GO:0010632	BP	GO:0010632	regulation of epithelial cell migration	4/48	292/18903	0.00636478610036897	0.0985650457052195	0.0765704728405435	ARF6/DCN/APOE/PTGS2	4	0.136986301369863
GO:2000377	BP	GO:2000377	regulation of reactive oxygen species metabolic process	3/48	149/18903	0.00640501401727963	0.0985650457052195	0.0765704728405435	FBLN5/DCXR/TYROBP	3	0.201342281879195
GO:0002366	BP	GO:0002366	leukocyte activation involved in immune response	4/48	293/18903	0.00644100118817082	0.0985650457052195	0.0765704728405435	NDFIP1/TNFSF4/TYROBP/IRF8	4	0.136518771331058
GO:1990089	BP	GO:1990089	response to nerve growth factor	2/48	48/18903	0.00661135590208009	0.0989585907884119	0.0768761992051843	ARF6/EIF4A3	2	0.416666666666667
GO:0046718	BP	GO:0046718	viral entry into host cell	3/48	151/18903	0.00664470153974948	0.0989585907884119	0.0768761992051843	CLDN1/NCAM1/SLC3A2	3	0.198675496688742
GO:0071456	BP	GO:0071456	cellular response to hypoxia	3/48	151/18903	0.00664470153974948	0.0989585907884119	0.0768761992051843	JUND/PTGS2/PMAIP1	3	0.198675496688742
GO:0002263	BP	GO:0002263	cell activation involved in immune response	4/48	297/18903	0.00675194610925015	0.0990050194895668	0.0769122674439333	NDFIP1/TNFSF4/TYROBP/IRF8	4	0.134680134680135
GO:0062013	BP	GO:0062013	positive regulation of small molecule metabolic process	3/48	152/18903	0.00676653010899917	0.0990050194895668	0.0769122674439333	APOE/PTGS2/PMAIP1	3	0.197368421052632
GO:0008360	BP	GO:0008360	regulation of cell shape	3/48	154/18903	0.00701417519013295	0.101165405351686	0.0785905679590593	MYL12A/ARHGAP15/LST1	3	0.194805194805195
GO:0050871	BP	GO:0050871	positive regulation of B cell activation	3/48	155/18903	0.00713999887814254	0.101165405351686	0.0785905679590593	TNFSF4/IGHM/IGKC	3	0.193548387096774
GO:0030195	BP	GO:0030195	negative regulation of blood coagulation	2/48	50/18903	0.00715678527068282	0.101165405351686	0.0785905679590593	SERPINE2/APOE	2	0.4
GO:1902041	BP	GO:1902041	regulation of extrinsic apoptotic signaling pathway via death domain receptors	2/48	50/18903	0.00715678527068282	0.101165405351686	0.0785905679590593	TMBIM1/PMAIP1	2	0.4
GO:0051056	BP	GO:0051056	regulation of small GTPase mediated signal transduction	4/48	305/18903	0.00740347123151266	0.103262691706555	0.0802198494830044	ARF6/APOE/ARHGEF3/ARHGAP15	4	0.131147540983607
GO:0044409	BP	GO:0044409	entry into host	3/48	158/18903	0.0075255165177392	0.103262691706555	0.0802198494830044	CLDN1/NCAM1/SLC3A2	3	0.189873417721519
GO:0044403	BP	GO:0044403	biological process involved in symbiotic interaction	4/48	307/18903	0.00757262144959753	0.103262691706555	0.0802198494830044	APOE/CLDN1/NCAM1/SLC3A2	4	0.130293159609121
GO:0036294	BP	GO:0036294	cellular response to decreased oxygen levels	3/48	159/18903	0.00765671595730863	0.103262691706555	0.0802198494830044	JUND/PTGS2/PMAIP1	3	0.188679245283019
GO:0007162	BP	GO:0007162	negative regulation of cell adhesion	4/48	308/18903	0.00765814791850963	0.103262691706555	0.0802198494830044	SERPINE2/NDFIP1/MAD1L1/TNFSF4	4	0.12987012987013
GO:0010543	BP	GO:0010543	regulation of platelet activation	2/48	52/18903	0.00772193885776314	0.103262691706555	0.0802198494830044	SERPINE2/APOE	2	0.384615384615385
GO:0022407	BP	GO:0022407	regulation of cell-cell adhesion	5/48	490/18903	0.00784937196977236	0.103262691706555	0.0802198494830044	SERPINE2/THY1/NDFIP1/MAD1L1/TNFSF4	5	0.102040816326531
GO:0001667	BP	GO:0001667	ameboidal-type cell migration	5/48	492/18903	0.00798143848351283	0.103262691706555	0.0802198494830044	ARF6/DCN/APOE/PTGS2/ZEB2	5	0.101626016260163
GO:0002204	BP	GO:0002204	somatic recombination of immunoglobulin genes involved in immune response	2/48	53/18903	0.00801184794692795	0.103262691706555	0.0802198494830044	NDFIP1/TNFSF4	2	0.377358490566038
GO:0002208	BP	GO:0002208	somatic diversification of immunoglobulins involved in immune response	2/48	53/18903	0.00801184794692795	0.103262691706555	0.0802198494830044	NDFIP1/TNFSF4	2	0.377358490566038
GO:0045190	BP	GO:0045190	isotype switching	2/48	53/18903	0.00801184794692795	0.103262691706555	0.0802198494830044	NDFIP1/TNFSF4	2	0.377358490566038
GO:0016049	BP	GO:0016049	cell growth	5/48	493/18903	0.00804805151190174	0.103262691706555	0.0802198494830044	SERPINE2/IGFBP7/APOE/FBLN5/KRT17	5	0.101419878296146
GO:0042149	BP	GO:0042149	cellular response to glucose starvation	2/48	54/18903	0.00830661113522701	0.104965358890596	0.0815425702349637	PMAIP1/NUAK1	2	0.37037037037037
GO:0050819	BP	GO:0050819	negative regulation of coagulation	2/48	54/18903	0.00830661113522701	0.104965358890596	0.0815425702349637	SERPINE2/APOE	2	0.37037037037037
GO:0031960	BP	GO:0031960	response to corticosteroid	3/48	165/18903	0.00847242410443642	0.10625566470827	0.0825449471512563	IGFBP7/CLDN1/PTGS2	3	0.181818181818182
GO:0019058	BP	GO:0019058	viral life cycle	4/48	319/18903	0.00864140193975184	0.107566107727657	0.0835629676970504	APOE/CLDN1/NCAM1/SLC3A2	4	0.125391849529781
GO:0043271	BP	GO:0043271	negative regulation of ion transport	3/48	167/18903	0.00875526337122532	0.108176142986695	0.0840368749316052	GEM/SERPINE2/PTGS2	3	0.179640718562874
GO:0043331	BP	GO:0043331	response to dsRNA	2/48	56/18903	0.00891059807678399	0.109285864647615	0.0848989646479961	SLC3A2/PMAIP1	2	0.357142857142857
GO:0002823	BP	GO:0002823	negative regulation of adaptive immune response based on somatic recombination of immune receptors built from immunoglobulin superfamily domains	2/48	57/18903	0.00921977119670774	0.111438973594989	0.0865716120758751	NDFIP1/TNFSF4	2	0.350877192982456
GO:0043113	BP	GO:0043113	receptor clustering	2/48	57/18903	0.00921977119670774	0.111438973594989	0.0865716120758751	THY1/APOE	2	0.350877192982456
GO:1903034	BP	GO:1903034	regulation of response to wounding	3/48	172/18903	0.00948650950620382	0.113838114074446	0.0884353896413246	SERPINE2/APOE/CLDN1	3	0.174418604651163
GO:0007566	BP	GO:0007566	embryo implantation	2/48	59/18903	0.00985235084709643	0.117383722949692	0.0911898037050805	IGFBP7/PTGS2	2	0.338983050847458
GO:0071453	BP	GO:0071453	cellular response to oxygen levels	3/48	175/18903	0.00994192652082429	0.11756212503344	0.0913283957567618	JUND/PTGS2/PMAIP1	3	0.171428571428571
GO:0060249	BP	GO:0060249	anatomical structure homeostasis	4/48	333/18903	0.0100082864237101	0.11756212503344	0.0913283957567618	CLDN1/PTGS2/COMP/IGKC	4	0.12012012012012
GO:0016447	BP	GO:0016447	somatic recombination of immunoglobulin gene segments	2/48	61/18903	0.0105037416044503	0.122421269838236	0.0951032331003837	NDFIP1/TNFSF4	2	0.327868852459016
GO:0002706	BP	GO:0002706	regulation of lymphocyte mediated immunity	3/48	179/18903	0.0105687427198477	0.122421269838236	0.0951032331003837	NDFIP1/TNFSF4/KLRB1	3	0.167597765363128
GO:0002820	BP	GO:0002820	negative regulation of adaptive immune response	2/48	62/18903	0.0108364289523796	0.124656299948753	0.096839521164278	NDFIP1/TNFSF4	2	0.32258064516129
GO:0046890	BP	GO:0046890	regulation of lipid biosynthetic process	3/48	182/18903	0.0110536352751058	0.124745202866446	0.0969085855916917	IGFBP7/APOE/PTGS2	3	0.164835164835165
GO:0032615	BP	GO:0032615	interleukin-12 production	2/48	63/18903	0.0111737446248349	0.124745202866446	0.0969085855916917	TNFSF4/IRF8	2	0.317460317460317
GO:0032655	BP	GO:0032655	regulation of interleukin-12 production	2/48	63/18903	0.0111737446248349	0.124745202866446	0.0969085855916917	TNFSF4/IRF8	2	0.317460317460317
GO:0070542	BP	GO:0070542	response to fatty acid	2/48	63/18903	0.0111737446248349	0.124745202866446	0.0969085855916917	CLDN1/PTGS2	2	0.317460317460317
GO:0044000	BP	GO:0044000	movement in host	3/48	183/18903	0.0112180937829537	0.124745202866446	0.0969085855916917	CLDN1/NCAM1/SLC3A2	3	0.163934426229508
GO:0002712	BP	GO:0002712	regulation of B cell mediated immunity	2/48	64/18903	0.0115156639943403	0.126369260148418	0.0981702380680948	NDFIP1/TNFSF4	2	0.3125
GO:0002889	BP	GO:0002889	regulation of immunoglobulin mediated immune response	2/48	64/18903	0.0115156639943403	0.126369260148418	0.0981702380680948	NDFIP1/TNFSF4	2	0.3125
GO:0032613	BP	GO:0032613	interleukin-10 production	2/48	65/18903	0.01186216252408	0.128481085001075	0.0998108138560665	TNFSF4/TYROBP	2	0.307692307692308
GO:0032653	BP	GO:0032653	regulation of interleukin-10 production	2/48	65/18903	0.01186216252408	0.128481085001075	0.0998108138560665	TNFSF4/TYROBP	2	0.307692307692308
GO:0046578	BP	GO:0046578	regulation of Ras protein signal transduction	3/48	193/18903	0.0129409830908537	0.138808538057909	0.107833718508952	ARF6/APOE/ARHGEF3	3	0.155440414507772
GO:0010038	BP	GO:0010038	response to metal ion	4/48	360/18903	0.0130267396491209	0.138808538057909	0.107833718508952	MT2A/JUND/CLDN1/PTGS2	4	0.111111111111111
GO:0031345	BP	GO:0031345	negative regulation of cell projection organization	3/48	194/18903	0.0131211455377156	0.138808538057909	0.107833718508952	ARF6/THY1/APOE	3	0.154639175257732
GO:0042176	BP	GO:0042176	regulation of protein catabolic process	4/48	361/18903	0.013148530583423	0.138808538057909	0.107833718508952	SERPINE2/APOE/NDFIP1/TIPARP	4	0.110803324099723
GO:0150116	BP	GO:0150116	regulation of cell-substrate junction organization	2/48	69/18903	0.0132934606661747	0.13945592698855	0.108336644025562	ARF6/THY1	2	0.289855072463768
GO:0016445	BP	GO:0016445	somatic diversification of immunoglobulins	2/48	70/18903	0.0136624900979744	0.139810021370683	0.108611723026196	NDFIP1/TNFSF4	2	0.285714285714286
GO:0030193	BP	GO:0030193	regulation of blood coagulation	2/48	70/18903	0.0136624900979744	0.139810021370683	0.108611723026196	SERPINE2/APOE	2	0.285714285714286
GO:0042130	BP	GO:0042130	negative regulation of T cell proliferation	2/48	70/18903	0.0136624900979744	0.139810021370683	0.108611723026196	NDFIP1/MAD1L1	2	0.285714285714286
GO:0051881	BP	GO:0051881	regulation of mitochondrial membrane potential	2/48	70/18903	0.0136624900979744	0.139810021370683	0.108611723026196	DCN/PMAIP1	2	0.285714285714286
GO:0002562	BP	GO:0002562	somatic diversification of immune receptors via germline recombination within a single locus	2/48	71/18903	0.0140359533570128	0.140191438320343	0.108908027623591	NDFIP1/TNFSF4	2	0.28169014084507
GO:0016444	BP	GO:0016444	somatic cell DNA recombination	2/48	71/18903	0.0140359533570128	0.140191438320343	0.108908027623591	NDFIP1/TNFSF4	2	0.28169014084507
GO:0051310	BP	GO:0051310	metaphase plate congression	2/48	71/18903	0.0140359533570128	0.140191438320343	0.108908027623591	GEM/MAD1L1	2	0.28169014084507
GO:2000379	BP	GO:2000379	positive regulation of reactive oxygen species metabolic process	2/48	71/18903	0.0140359533570128	0.140191438320343	0.108908027623591	DCXR/TYROBP	2	0.28169014084507
GO:0050805	BP	GO:0050805	negative regulation of synaptic transmission	2/48	73/18903	0.014796085804561	0.143224166177134	0.111264008938566	EIF4A3/PTGS2	2	0.273972602739726
GO:0150076	BP	GO:0150076	neuroinflammatory response	2/48	73/18903	0.014796085804561	0.143224166177134	0.111264008938566	PTGS2/TYROBP	2	0.273972602739726
GO:0051701	BP	GO:0051701	biological process involved in interaction with host	3/48	203/18903	0.0148075497246745	0.143224166177134	0.111264008938566	CLDN1/NCAM1/SLC3A2	3	0.147783251231527
GO:0002460	BP	GO:0002460	adaptive immune response based on somatic recombination of immune receptors built from immunoglobulin superfamily domains	4/48	375/18903	0.0149308340645562	0.143224166177134	0.111264008938566	NDFIP1/TNFSF4/IGHM/IGKC	4	0.106666666666667
GO:1901888	BP	GO:1901888	regulation of cell junction assembly	3/48	204/18903	0.0150021718136494	0.143224166177134	0.111264008938566	ARF6/THY1/CLDN1	3	0.147058823529412
GO:0002381	BP	GO:0002381	immunoglobulin production involved in immunoglobulin-mediated immune response	2/48	74/18903	0.0151827074376543	0.143224166177134	0.111264008938566	NDFIP1/TNFSF4	2	0.27027027027027
GO:0006801	BP	GO:0006801	superoxide metabolic process	2/48	74/18903	0.0151827074376543	0.143224166177134	0.111264008938566	FBLN5/TYROBP	2	0.27027027027027
GO:0051926	BP	GO:0051926	negative regulation of calcium ion transport	2/48	74/18903	0.0151827074376543	0.143224166177134	0.111264008938566	GEM/PTGS2	2	0.27027027027027
GO:1903037	BP	GO:1903037	regulation of leukocyte cell-cell adhesion	4/48	377/18903	0.0151973472599042	0.143224166177134	0.111264008938566	THY1/NDFIP1/MAD1L1/TNFSF4	4	0.106100795755968
GO:1901654	BP	GO:1901654	response to ketone	3/48	205/18903	0.0151982478497318	0.143224166177134	0.111264008938566	IGFBP7/CLDN1/TNFSF4	3	0.146341463414634
GO:0002697	BP	GO:0002697	regulation of immune effector process	4/48	379/18903	0.0154668683926225	0.1434580153338	0.111445675170963	NDFIP1/TNFSF4/TYROBP/KLRB1	4	0.105540897097625
GO:0050810	BP	GO:0050810	regulation of steroid biosynthetic process	2/48	75/18903	0.015573667786595	0.1434580153338	0.111445675170963	IGFBP7/APOE	2	0.266666666666667
GO:0050818	BP	GO:0050818	regulation of coagulation	2/48	75/18903	0.015573667786595	0.1434580153338	0.111445675170963	SERPINE2/APOE	2	0.266666666666667
GO:0002285	BP	GO:0002285	lymphocyte activation involved in immune response	3/48	207/18903	0.0155947669096438	0.1434580153338	0.111445675170963	NDFIP1/TNFSF4/IRF8	3	0.144927536231884
GO:0042742	BP	GO:0042742	defense response to bacterium	4/48	382/18903	0.0158768134158163	0.1434580153338	0.111445675170963	TNFSF8/IRF8/IGHM/IGKC	4	0.104712041884817
GO:0002637	BP	GO:0002637	regulation of immunoglobulin production	2/48	76/18903	0.015968943293126	0.1434580153338	0.111445675170963	NDFIP1/TNFSF4	2	0.263157894736842
GO:0010822	BP	GO:0010822	positive regulation of mitochondrion organization	2/48	76/18903	0.015968943293126	0.1434580153338	0.111445675170963	DCN/PMAIP1	2	0.263157894736842
GO:0044703	BP	GO:0044703	multi-organism reproductive process	3/48	209/18903	0.0159971168177978	0.1434580153338	0.111445675170963	SERPINE2/IGFBP7/PTGS2	3	0.143540669856459
GO:0045732	BP	GO:0045732	positive regulation of protein catabolic process	3/48	209/18903	0.0159971168177978	0.1434580153338	0.111445675170963	APOE/NDFIP1/TIPARP	3	0.143540669856459
GO:0032729	BP	GO:0032729	positive regulation of interferon-gamma production	2/48	77/18903	0.0163685104862706	0.145553467473447	0.113073531780773	TNFSF4/IRF8	2	0.25974025974026
GO:0009612	BP	GO:0009612	response to mechanical stimulus	3/48	211/18903	0.0164053068854964	0.145553467473447	0.113073531780773	SERPINE2/JUND/PTGS2	3	0.14218009478673
GO:0051966	BP	GO:0051966	regulation of synaptic transmission	glutamatergic	2/48	78/18903	0.0167723459820565	0.147243542621423	0.114386470381782	SERPINE2/PTGS2	2	0.256410256410256
GO:0061045	BP	GO:0061045	negative regulation of wound healing	2/48	78/18903	0.0167723459820565	0.147243542621423	0.114386470381782	SERPINE2/APOE	2	0.256410256410256
GO:0048844	BP	GO:0048844	artery morphogenesis	2/48	79/18903	0.0171804264832404	0.149254955073151	0.115949040574939	APOE/COMP	2	0.253164556962025
GO:2000514	BP	GO:2000514	regulation of CD4-positive	alpha-beta T cell activation	2/48	79/18903	0.0171804264832404	0.149254955073151	0.115949040574939	NDFIP1/TNFSF4	2	0.253164556962025
GO:0044706	BP	GO:0044706	multi-multicellular organism process	3/48	218/18903	0.0178800839368898	0.154528393817265	0.120045723077782	SERPINE2/IGFBP7/PTGS2	3	0.137614678899083
GO:0002200	BP	GO:0002200	somatic diversification of immune receptors	2/48	81/18903	0.0180092297448229	0.154842243373013	0.120289537796403	NDFIP1/TNFSF4	2	0.246913580246914
GO:0051303	BP	GO:0051303	establishment of chromosome localization	2/48	82/18903	0.018429906341909	0.157646583478483	0.122468095583751	GEM/MAD1L1	2	0.24390243902439
GO:0042310	BP	GO:0042310	vasoconstriction	2/48	83/18903	0.0188547356172219	0.160457648007786	0.124651877254566	PTGS2/COMP	2	0.240963855421687
GO:0008625	BP	GO:0008625	extrinsic apoptotic signaling pathway via death domain receptors	2/48	85/18903	0.0197167608167962	0.166941913920894	0.129689193510426	TMBIM1/PMAIP1	2	0.235294117647059
GO:0048705	BP	GO:0048705	skeletal system morphogenesis	3/48	227/18903	0.0198819974649897	0.167490766523246	0.130115570863383	EIF4A3/TIPARP/COMP	3	0.13215859030837
GO:0006970	BP	GO:0006970	response to osmotic stress	2/48	86/18903	0.0201539112606511	0.16892826121993	0.131232291784509	CLDN1/PTGS2	2	0.232558139534884
GO:0010594	BP	GO:0010594	regulation of endothelial cell migration	3/48	230/18903	0.0205758224031934	0.169930882210622	0.13201118010935	DCN/APOE/PTGS2	3	0.130434782608696
GO:0001910	BP	GO:0001910	regulation of leukocyte mediated cytotoxicity	2/48	87/18903	0.0205951234213803	0.169930882210622	0.13201118010935	TYROBP/KLRB1	2	0.229885057471264
GO:0007159	BP	GO:0007159	leukocyte cell-cell adhesion	4/48	414/18903	0.0206810366239546	0.169930882210622	0.13201118010935	THY1/NDFIP1/MAD1L1/TNFSF4	4	0.0966183574879227
GO:0050727	BP	GO:0050727	regulation of inflammatory response	4/48	414/18903	0.0206810366239546	0.169930882210622	0.13201118010935	APOE/NDFIP1/TNFSF4/PTGS2	4	0.0966183574879227
GO:0035023	BP	GO:0035023	regulation of Rho protein signal transduction	2/48	88/18903	0.0210403747700279	0.171196805445885	0.132994615362795	APOE/ARHGEF3	2	0.227272727272727
GO:0046889	BP	GO:0046889	positive regulation of lipid biosynthetic process	2/48	88/18903	0.0210403747700279	0.171196805445885	0.132994615362795	APOE/PTGS2	2	0.227272727272727
GO:0048678	BP	GO:0048678	response to axon injury	2/48	89/18903	0.0214896428616541	0.172448608266427	0.133967081140964	THY1/TYROBP	2	0.224719101123595
GO:0050000	BP	GO:0050000	chromosome localization	2/48	89/18903	0.0214896428616541	0.172448608266427	0.133967081140964	GEM/MAD1L1	2	0.224719101123595
GO:0030098	BP	GO:0030098	lymphocyte differentiation	4/48	419/18903	0.0215043828054057	0.172448608266427	0.133967081140964	NDFIP1/TNFSF8/TNFSF4/IRF8	4	0.0954653937947494
GO:0006875	BP	GO:0006875	cellular metal ion homeostasis	4/48	420/18903	0.0216714493628582	0.172956830321758	0.134361894563981	THY1/APOE/MT2A/NDFIP1	4	0.0952380952380952
GO:0016032	BP	GO:0016032	viral process	4/48	421/18903	0.021839317263792	0.173466577123833	0.134757892489864	APOE/CLDN1/NCAM1/SLC3A2	4	0.0950118764845606
GO:0010959	BP	GO:0010959	regulation of metal ion transport	4/48	423/18903	0.0221774608450469	0.175317557770323	0.13619583088178	GEM/SERPINE2/THY1/PTGS2	4	0.0945626477541371
GO:0045088	BP	GO:0045088	regulation of innate immune response	3/48	240/18903	0.0229845481338271	0.177027264341144	0.137524020196863	APOE/TYROBP/KLRB1	3	0.125
GO:1903035	BP	GO:1903035	negative regulation of response to wounding	2/48	94/18903	0.0237954547391382	0.177027264341144	0.137524020196863	SERPINE2/APOE	2	0.212765957446809
GO:0006707	BP	GO:0006707	cholesterol catabolic process	1/48	10/18903	0.0251105037079533	0.177027264341144	0.137524020196863	APOE	1	1
GO:0016127	BP	GO:0016127	sterol catabolic process	1/48	10/18903	0.0251105037079533	0.177027264341144	0.137524020196863	APOE	1	1
GO:0043653	BP	GO:0043653	mitochondrial fragmentation involved in apoptotic process	1/48	10/18903	0.0251105037079533	0.177027264341144	0.137524020196863	ATG3	1	1
GO:0045625	BP	GO:0045625	regulation of T-helper 1 cell differentiation	1/48	10/18903	0.0251105037079533	0.177027264341144	0.137524020196863	TNFSF4	1	1
GO:0060054	BP	GO:0060054	positive regulation of epithelial cell proliferation involved in wound healing	1/48	10/18903	0.0251105037079533	0.177027264341144	0.137524020196863	CLDN1	1	1
GO:0090394	BP	GO:0090394	negative regulation of excitatory postsynaptic potential	1/48	10/18903	0.0251105037079533	0.177027264341144	0.137524020196863	EIF4A3	1	1
GO:0090557	BP	GO:0090557	establishment of endothelial intestinal barrier	1/48	10/18903	0.0251105037079533	0.177027264341144	0.137524020196863	CLDN1	1	1
GO:0097113	BP	GO:0097113	AMPA glutamate receptor clustering	1/48	10/18903	0.0251105037079533	0.177027264341144	0.137524020196863	APOE	1	1
GO:0097688	BP	GO:0097688	glutamate receptor clustering	1/48	10/18903	0.0251105037079533	0.177027264341144	0.137524020196863	APOE	1	1
GO:1902237	BP	GO:1902237	positive regulation of endoplasmic reticulum stress-induced intrinsic apoptotic signaling pathway	1/48	10/18903	0.0251105037079533	0.177027264341144	0.137524020196863	PMAIP1	1	1
GO:1903365	BP	GO:1903365	regulation of fear response	1/48	10/18903	0.0251105037079533	0.177027264341144	0.137524020196863	APOE	1	1
GO:1904181	BP	GO:1904181	positive regulation of membrane depolarization	1/48	10/18903	0.0251105037079533	0.177027264341144	0.137524020196863	DCN	1	1
GO:1905918	BP	GO:1905918	regulation of CoA-transferase activity	1/48	10/18903	0.0251105037079533	0.177027264341144	0.137524020196863	APOE	1	1
GO:2000121	BP	GO:2000121	regulation of removal of superoxide radicals	1/48	10/18903	0.0251105037079533	0.177027264341144	0.137524020196863	FBLN5	1	1
GO:0006816	BP	GO:0006816	calcium ion transport	4/48	440/18903	0.0251822559716503	0.177027264341144	0.137524020196863	GEM/THY1/PTGS2/SLC3A2	4	0.0909090909090909
GO:0010596	BP	GO:0010596	negative regulation of endothelial cell migration	2/48	97/18903	0.0252257244637615	0.177027264341144	0.137524020196863	DCN/APOE	2	0.206185567010309
GO:0048732	BP	GO:0048732	gland development	4/48	441/18903	0.0253663355474156	0.177027264341144	0.137524020196863	SERPINE2/ARF6/CLDN1/MAD1L1	4	0.090702947845805
GO:0032755	BP	GO:0032755	positive regulation of interleukin-6 production	2/48	99/18903	0.0261983662944592	0.177027264341144	0.137524020196863	TNFSF4/TYROBP	2	0.202020202020202
GO:0097305	BP	GO:0097305	response to alcohol	3/48	253/18903	0.0263368383046853	0.177027264341144	0.137524020196863	IGFBP7/CLDN1/TNFSF4	3	0.118577075098814
GO:0042158	BP	GO:0042158	lipoprotein biosynthetic process	2/48	101/18903	0.0271861094776635	0.177027264341144	0.137524020196863	APOE/PGAP1	2	0.198019801980198
GO:0150115	BP	GO:0150115	cell-substrate junction organization	2/48	101/18903	0.0271861094776635	0.177027264341144	0.137524020196863	ARF6/THY1	2	0.198019801980198
GO:0001660	BP	GO:0001660	fever generation	1/48	11/18903	0.0275873308832049	0.177027264341144	0.137524020196863	PTGS2	1	0.909090909090909
GO:0010917	BP	GO:0010917	negative regulation of mitochondrial membrane potential	1/48	11/18903	0.0275873308832049	0.177027264341144	0.137524020196863	PMAIP1	1	0.909090909090909
GO:0015808	BP	GO:0015808	L-alanine transport	1/48	11/18903	0.0275873308832049	0.177027264341144	0.137524020196863	SLC3A2	1	0.909090909090909
GO:0045628	BP	GO:0045628	regulation of T-helper 2 cell differentiation	1/48	11/18903	0.0275873308832049	0.177027264341144	0.137524020196863	TNFSF4	1	0.909090909090909
GO:0045837	BP	GO:0045837	negative regulation of membrane potential	1/48	11/18903	0.0275873308832049	0.177027264341144	0.137524020196863	PMAIP1	1	0.909090909090909
GO:0048251	BP	GO:0048251	elastic fiber assembly	1/48	11/18903	0.0275873308832049	0.177027264341144	0.137524020196863	FBLN5	1	0.909090909090909
GO:0048505	BP	GO:0048505	regulation of timing of cell differentiation	1/48	11/18903	0.0275873308832049	0.177027264341144	0.137524020196863	SERPINE2	1	0.909090909090909
GO:0070673	BP	GO:0070673	response to interleukin-18	1/48	11/18903	0.0275873308832049	0.177027264341144	0.137524020196863	CLDN1	1	0.909090909090909
GO:0071679	BP	GO:0071679	commissural neuron axon guidance	1/48	11/18903	0.0275873308832049	0.177027264341144	0.137524020196863	NCAM1	1	0.909090909090909
GO:0106049	BP	GO:0106049	regulation of cellular response to osmotic stress	1/48	11/18903	0.0275873308832049	0.177027264341144	0.137524020196863	PTGS2	1	0.909090909090909
GO:1902415	BP	GO:1902415	regulation of mRNA binding	1/48	11/18903	0.0275873308832049	0.177027264341144	0.137524020196863	EIF4A3	1	0.909090909090909
GO:2000622	BP	GO:2000622	regulation of nuclear-transcribed mRNA catabolic process	nonsense-mediated decay	1/48	11/18903	0.0275873308832049	0.177027264341144	0.137524020196863	EIF4A3	1	0.909090909090909
GO:2000644	BP	GO:2000644	regulation of receptor catabolic process	1/48	11/18903	0.0275873308832049	0.177027264341144	0.137524020196863	APOE	1	0.909090909090909
GO:2001204	BP	GO:2001204	regulation of osteoclast development	1/48	11/18903	0.0275873308832049	0.177027264341144	0.137524020196863	TYROBP	1	0.909090909090909
GO:0019218	BP	GO:0019218	regulation of steroid metabolic process	2/48	102/18903	0.0276855904833653	0.177027264341144	0.137524020196863	IGFBP7/APOE	2	0.196078431372549
GO:0031341	BP	GO:0031341	regulation of cell killing	2/48	102/18903	0.0276855904833653	0.177027264341144	0.137524020196863	TYROBP/KLRB1	2	0.196078431372549
GO:0035249	BP	GO:0035249	synaptic transmission	glutamatergic	2/48	102/18903	0.0276855904833653	0.177027264341144	0.137524020196863	SERPINE2/PTGS2	2	0.196078431372549
GO:0006910	BP	GO:0006910	phagocytosis	recognition	2/48	103/18903	0.0281887826764905	0.177027264341144	0.137524020196863	IGHM/IGKC	2	0.194174757281553
GO:1903076	BP	GO:1903076	regulation of protein localization to plasma membrane	2/48	103/18903	0.0281887826764905	0.177027264341144	0.137524020196863	ARF6/TMBIM1	2	0.194174757281553
GO:1901796	BP	GO:1901796	regulation of signal transduction by p53 class mediator	2/48	105/18903	0.0292062158396338	0.177027264341144	0.137524020196863	PMAIP1/NUAK1	2	0.19047619047619
GO:0006958	BP	GO:0006958	complement activation	classical pathway	2/48	106/18903	0.0297204146162991	0.177027264341144	0.137524020196863	IGHM/IGKC	2	0.188679245283019
GO:1901890	BP	GO:1901890	positive regulation of cell junction assembly	2/48	106/18903	0.0297204146162991	0.177027264341144	0.137524020196863	THY1/CLDN1	2	0.188679245283019
GO:0019321	BP	GO:0019321	pentose metabolic process	1/48	12/18903	0.0300579961445642	0.177027264341144	0.137524020196863	DCXR	1	0.833333333333333
GO:0031650	BP	GO:0031650	regulation of heat generation	1/48	12/18903	0.0300579961445642	0.177027264341144	0.137524020196863	PTGS2	1	0.833333333333333
GO:0032908	BP	GO:0032908	regulation of transforming growth factor beta1 production	1/48	12/18903	0.0300579961445642	0.177027264341144	0.137524020196863	TYROBP	1	0.833333333333333
GO:0034370	BP	GO:0034370	triglyceride-rich lipoprotein particle remodeling	1/48	12/18903	0.0300579961445642	0.177027264341144	0.137524020196863	APOE	1	0.833333333333333
GO:0034372	BP	GO:0034372	very-low-density lipoprotein particle remodeling	1/48	12/18903	0.0300579961445642	0.177027264341144	0.137524020196863	APOE	1	0.833333333333333
GO:0040034	BP	GO:0040034	regulation of development	heterochronic	1/48	12/18903	0.0300579961445642	0.177027264341144	0.137524020196863	SERPINE2	1	0.833333333333333
GO:0043380	BP	GO:0043380	regulation of memory T cell differentiation	1/48	12/18903	0.0300579961445642	0.177027264341144	0.137524020196863	TNFSF4	1	0.833333333333333
GO:0046549	BP	GO:0046549	retinal cone cell development	1/48	12/18903	0.0300579961445642	0.177027264341144	0.137524020196863	THY1	1	0.833333333333333
GO:0051549	BP	GO:0051549	positive regulation of keratinocyte migration	1/48	12/18903	0.0300579961445642	0.177027264341144	0.137524020196863	ARF6	1	0.833333333333333
GO:0051798	BP	GO:0051798	positive regulation of hair follicle development	1/48	12/18903	0.0300579961445642	0.177027264341144	0.137524020196863	KRT17	1	0.833333333333333
GO:0060312	BP	GO:0060312	regulation of blood vessel remodeling	1/48	12/18903	0.0300579961445642	0.177027264341144	0.137524020196863	TMBIM1	1	0.833333333333333
GO:0070213	BP	GO:0070213	protein auto-ADP-ribosylation	1/48	12/18903	0.0300579961445642	0.177027264341144	0.137524020196863	TIPARP	1	0.833333333333333
GO:0071635	BP	GO:0071635	negative regulation of transforming growth factor beta production	1/48	12/18903	0.0300579961445642	0.177027264341144	0.137524020196863	TYROBP	1	0.833333333333333
GO:0090209	BP	GO:0090209	negative regulation of triglyceride metabolic process	1/48	12/18903	0.0300579961445642	0.177027264341144	0.137524020196863	APOE	1	0.833333333333333
GO:0090232	BP	GO:0090232	positive regulation of spindle checkpoint	1/48	12/18903	0.0300579961445642	0.177027264341144	0.137524020196863	MAD1L1	1	0.833333333333333
GO:0090267	BP	GO:0090267	positive regulation of mitotic cell cycle spindle assembly checkpoint	1/48	12/18903	0.0300579961445642	0.177027264341144	0.137524020196863	MAD1L1	1	0.833333333333333
GO:0090331	BP	GO:0090331	negative regulation of platelet aggregation	1/48	12/18903	0.0300579961445642	0.177027264341144	0.137524020196863	SERPINE2	1	0.833333333333333
GO:0097084	BP	GO:0097084	vascular associated smooth muscle cell development	1/48	12/18903	0.0300579961445642	0.177027264341144	0.137524020196863	COMP	1	0.833333333333333
GO:0140289	BP	GO:0140289	protein mono-ADP-ribosylation	1/48	12/18903	0.0300579961445642	0.177027264341144	0.137524020196863	TIPARP	1	0.833333333333333
GO:1902950	BP	GO:1902950	regulation of dendritic spine maintenance	1/48	12/18903	0.0300579961445642	0.177027264341144	0.137524020196863	APOE	1	0.833333333333333
GO:2000009	BP	GO:2000009	negative regulation of protein localization to cell surface	1/48	12/18903	0.0300579961445642	0.177027264341144	0.137524020196863	ARF6	1	0.833333333333333
GO:0060840	BP	GO:0060840	artery development	2/48	107/18903	0.0302382401931731	0.177027264341144	0.137524020196863	APOE/COMP	2	0.186915887850467
GO:0051924	BP	GO:0051924	regulation of calcium ion transport	3/48	268/18903	0.0305148217055412	0.177027264341144	0.137524020196863	GEM/THY1/PTGS2	3	0.111940298507463
GO:0008637	BP	GO:0008637	apoptotic mitochondrial changes	2/48	108/18903	0.0307596716717712	0.177027264341144	0.137524020196863	ATG3/PMAIP1	2	0.185185185185185
GO:0003018	BP	GO:0003018	vascular process in circulatory system	3/48	270/18903	0.0310969037836789	0.177027264341144	0.137524020196863	APOE/PTGS2/COMP	3	0.111111111111111
GO:0042116	BP	GO:0042116	macrophage activation	2/48	109/18903	0.0312846882324301	0.177027264341144	0.137524020196863	JUND/TYROBP	2	0.18348623853211
GO:1903131	BP	GO:1903131	mononuclear cell differentiation	4/48	473/18903	0.0316930426268295	0.177027264341144	0.137524020196863	NDFIP1/TNFSF8/TNFSF4/IRF8	4	0.0845665961945032
GO:0031667	BP	GO:0031667	response to nutrient levels	4/48	474/18903	0.0319044944641061	0.177027264341144	0.137524020196863	APOE/PTGS2/PMAIP1/NUAK1	4	0.0843881856540084
GO:0007611	BP	GO:0007611	learning or memory	3/48	273/18903	0.0319810312347106	0.177027264341144	0.137524020196863	APOE/EIF4A3/PTGS2	3	0.10989010989011
GO:0014066	BP	GO:0014066	regulation of phosphatidylinositol 3-kinase signaling	2/48	111/18903	0.0323453937138722	0.177027264341144	0.137524020196863	SERPINE2/DCN	2	0.18018018018018
GO:0002638	BP	GO:0002638	negative regulation of immunoglobulin production	1/48	13/18903	0.0325225144964276	0.177027264341144	0.137524020196863	NDFIP1	1	0.769230769230769
GO:0007320	BP	GO:0007320	insemination	1/48	13/18903	0.0325225144964276	0.177027264341144	0.137524020196863	SERPINE2	1	0.769230769230769
GO:0015803	BP	GO:0015803	branched-chain amino acid transport	1/48	13/18903	0.0325225144964276	0.177027264341144	0.137524020196863	SLC3A2	1	0.769230769230769
GO:0021681	BP	GO:0021681	cerebellar granular layer development	1/48	13/18903	0.0325225144964276	0.177027264341144	0.137524020196863	SERPINE2	1	0.769230769230769
GO:0031392	BP	GO:0031392	regulation of prostaglandin biosynthetic process	1/48	13/18903	0.0325225144964276	0.177027264341144	0.137524020196863	PTGS2	1	0.769230769230769
GO:0033700	BP	GO:0033700	phospholipid efflux	1/48	13/18903	0.0325225144964276	0.177027264341144	0.137524020196863	APOE	1	0.769230769230769
GO:0042670	BP	GO:0042670	retinal cone cell differentiation	1/48	13/18903	0.0325225144964276	0.177027264341144	0.137524020196863	THY1	1	0.769230769230769
GO:0043379	BP	GO:0043379	memory T cell differentiation	1/48	13/18903	0.0325225144964276	0.177027264341144	0.137524020196863	TNFSF4	1	0.769230769230769
GO:0090235	BP	GO:0090235	regulation of metaphase plate congression	1/48	13/18903	0.0325225144964276	0.177027264341144	0.137524020196863	MAD1L1	1	0.769230769230769
GO:1905907	BP	GO:1905907	negative regulation of amyloid fibril formation	1/48	13/18903	0.0325225144964276	0.177027264341144	0.137524020196863	APOE	1	0.769230769230769
GO:2000562	BP	GO:2000562	negative regulation of CD4-positive	alpha-beta T cell proliferation	1/48	13/18903	0.0325225144964276	0.177027264341144	0.137524020196863	NDFIP1	1	0.769230769230769
GO:0006939	BP	GO:0006939	smooth muscle contraction	2/48	113/18903	0.0334201916470618	0.177027264341144	0.137524020196863	PTGS2/COMP	2	0.176991150442478
GO:0010633	BP	GO:0010633	negative regulation of epithelial cell migration	2/48	113/18903	0.0334201916470618	0.177027264341144	0.137524020196863	DCN/APOE	2	0.176991150442478
GO:0002526	BP	GO:0002526	acute inflammatory response	2/48	114/18903	0.033962824064223	0.177027264341144	0.137524020196863	TNFSF4/PTGS2	2	0.175438596491228
GO:0009408	BP	GO:0009408	response to heat	2/48	114/18903	0.033962824064223	0.177027264341144	0.137524020196863	IGFBP7/PTGS2	2	0.175438596491228
GO:0043542	BP	GO:0043542	endothelial cell migration	3/48	281/18903	0.0344031040289963	0.177027264341144	0.137524020196863	DCN/APOE/PTGS2	3	0.106761565836299
GO:0001819	BP	GO:0001819	positive regulation of cytokine production	4/48	486/18903	0.034507459795049	0.177027264341144	0.137524020196863	TNFSF4/PTGS2/TYROBP/IRF8	4	0.0823045267489712
GO:0032410	BP	GO:0032410	negative regulation of transporter activity	2/48	115/18903	0.0345089182866537	0.177027264341144	0.137524020196863	GEM/NDFIP1	2	0.173913043478261
GO:0035710	BP	GO:0035710	CD4-positive	alpha-beta T cell activation	2/48	115/18903	0.0345089182866537	0.177027264341144	0.137524020196863	NDFIP1/TNFSF4	2	0.173913043478261
GO:0042303	BP	GO:0042303	molting cycle	2/48	115/18903	0.0345089182866537	0.177027264341144	0.137524020196863	PTGS2/KRT17	2	0.173913043478261
GO:0042633	BP	GO:0042633	hair cycle	2/48	115/18903	0.0345089182866537	0.177027264341144	0.137524020196863	PTGS2/KRT17	2	0.173913043478261
GO:0046634	BP	GO:0046634	regulation of alpha-beta T cell activation	2/48	115/18903	0.0345089182866537	0.177027264341144	0.137524020196863	NDFIP1/TNFSF4	2	0.173913043478261
GO:0002829	BP	GO:0002829	negative regulation of type 2 immune response	1/48	14/18903	0.034980900907448	0.177027264341144	0.137524020196863	NDFIP1	1	0.714285714285714
GO:0015801	BP	GO:0015801	aromatic amino acid transport	1/48	14/18903	0.034980900907448	0.177027264341144	0.137524020196863	SLC3A2	1	0.714285714285714
GO:0032736	BP	GO:0032736	positive regulation of interleukin-13 production	1/48	14/18903	0.034980900907448	0.177027264341144	0.137524020196863	TNFSF4	1	0.714285714285714
GO:0034111	BP	GO:0034111	negative regulation of homotypic cell-cell adhesion	1/48	14/18903	0.034980900907448	0.177027264341144	0.137524020196863	SERPINE2	1	0.714285714285714
GO:0042538	BP	GO:0042538	hyperosmotic salinity response	1/48	14/18903	0.034980900907448	0.177027264341144	0.137524020196863	CLDN1	1	0.714285714285714
GO:0043374	BP	GO:0043374	CD8-positive	alpha-beta T cell differentiation	1/48	14/18903	0.034980900907448	0.177027264341144	0.137524020196863	TNFSF8	1	0.714285714285714
GO:0047484	BP	GO:0047484	regulation of response to osmotic stress	1/48	14/18903	0.034980900907448	0.177027264341144	0.137524020196863	PTGS2	1	0.714285714285714
GO:0048070	BP	GO:0048070	regulation of developmental pigmentation	1/48	14/18903	0.034980900907448	0.177027264341144	0.137524020196863	ZEB2	1	0.714285714285714
GO:0048302	BP	GO:0048302	regulation of isotype switching to IgG isotypes	1/48	14/18903	0.034980900907448	0.177027264341144	0.137524020196863	NDFIP1	1	0.714285714285714
GO:0048711	BP	GO:0048711	positive regulation of astrocyte differentiation	1/48	14/18903	0.034980900907448	0.177027264341144	0.137524020196863	SERPINE2	1	0.714285714285714
GO:0051547	BP	GO:0051547	regulation of keratinocyte migration	1/48	14/18903	0.034980900907448	0.177027264341144	0.137524020196863	ARF6	1	0.714285714285714
GO:0060628	BP	GO:0060628	regulation of ER to Golgi vesicle-mediated transport	1/48	14/18903	0.034980900907448	0.177027264341144	0.137524020196863	PGAP1	1	0.714285714285714
GO:0090715	BP	GO:0090715	immunological memory formation process	1/48	14/18903	0.034980900907448	0.177027264341144	0.137524020196863	TNFSF4	1	0.714285714285714
GO:0120305	BP	GO:0120305	regulation of pigmentation	1/48	14/18903	0.034980900907448	0.177027264341144	0.137524020196863	ZEB2	1	0.714285714285714
GO:1901841	BP	GO:1901841	regulation of high voltage-gated calcium channel activity	1/48	14/18903	0.034980900907448	0.177027264341144	0.137524020196863	GEM	1	0.714285714285714
GO:1902043	BP	GO:1902043	positive regulation of extrinsic apoptotic signaling pathway via death domain receptors	1/48	14/18903	0.034980900907448	0.177027264341144	0.137524020196863	PMAIP1	1	0.714285714285714
GO:1905214	BP	GO:1905214	regulation of RNA binding	1/48	14/18903	0.034980900907448	0.177027264341144	0.137524020196863	EIF4A3	1	0.714285714285714
GO:2001140	BP	GO:2001140	positive regulation of phospholipid transport	1/48	14/18903	0.034980900907448	0.177027264341144	0.137524020196863	APOE	1	0.714285714285714
GO:0046916	BP	GO:0046916	cellular transition metal ion homeostasis	2/48	116/18903	0.0350584540394258	0.177027264341144	0.137524020196863	MT2A/NDFIP1	2	0.172413793103448
GO:0046632	BP	GO:0046632	alpha-beta T cell differentiation	2/48	117/18903	0.0356114111244376	0.177027264341144	0.137524020196863	TNFSF8/TNFSF4	2	0.170940170940171
GO:0072659	BP	GO:0072659	protein localization to plasma membrane	3/48	285/18903	0.0356491549073526	0.177027264341144	0.137524020196863	ARF6/MYL12A/TMBIM1	3	0.105263157894737
GO:0071346	BP	GO:0071346	cellular response to interferon-gamma	2/48	118/18903	0.0361677694201674	0.177027264341144	0.137524020196863	CLDN1/IRF8	2	0.169491525423729
GO:0002455	BP	GO:0002455	humoral immune response mediated by circulating immunoglobulin	2/48	119/18903	0.036727508881428	0.177027264341144	0.137524020196863	IGHM/IGKC	2	0.168067226890756
GO:0032609	BP	GO:0032609	interferon-gamma production	2/48	119/18903	0.036727508881428	0.177027264341144	0.137524020196863	TNFSF4/IRF8	2	0.168067226890756
GO:0032649	BP	GO:0032649	regulation of interferon-gamma production	2/48	119/18903	0.036727508881428	0.177027264341144	0.137524020196863	TNFSF4/IRF8	2	0.168067226890756
GO:0007613	BP	GO:0007613	memory	2/48	120/18903	0.0372906095391221	0.177027264341144	0.137524020196863	APOE/PTGS2	2	0.166666666666667
GO:0010273	BP	GO:0010273	detoxification of copper ion	1/48	15/18903	0.0374331703106161	0.177027264341144	0.137524020196863	MT2A	1	0.666666666666667
GO:0032488	BP	GO:0032488	Cdc42 protein signal transduction	1/48	15/18903	0.0374331703106161	0.177027264341144	0.137524020196863	APOE	1	0.666666666666667
GO:0032905	BP	GO:0032905	transforming growth factor beta1 production	1/48	15/18903	0.0374331703106161	0.177027264341144	0.137524020196863	TYROBP	1	0.666666666666667
GO:0034116	BP	GO:0034116	positive regulation of heterotypic cell-cell adhesion	1/48	15/18903	0.0374331703106161	0.177027264341144	0.137524020196863	THY1	1	0.666666666666667
GO:0034380	BP	GO:0034380	high-density lipoprotein particle assembly	1/48	15/18903	0.0374331703106161	0.177027264341144	0.137524020196863	APOE	1	0.666666666666667
GO:0034384	BP	GO:0034384	high-density lipoprotein particle clearance	1/48	15/18903	0.0374331703106161	0.177027264341144	0.137524020196863	APOE	1	0.666666666666667
GO:0035641	BP	GO:0035641	locomotory exploration behavior	1/48	15/18903	0.0374331703106161	0.177027264341144	0.137524020196863	APOE	1	0.666666666666667
GO:0043455	BP	GO:0043455	regulation of secondary metabolic process	1/48	15/18903	0.0374331703106161	0.177027264341144	0.137524020196863	ZEB2	1	0.666666666666667
GO:0045064	BP	GO:0045064	T-helper 2 cell differentiation	1/48	15/18903	0.0374331703106161	0.177027264341144	0.137524020196863	TNFSF4	1	0.666666666666667
GO:0048021	BP	GO:0048021	regulation of melanin biosynthetic process	1/48	15/18903	0.0374331703106161	0.177027264341144	0.137524020196863	ZEB2	1	0.666666666666667
GO:0048291	BP	GO:0048291	isotype switching to IgG isotypes	1/48	15/18903	0.0374331703106161	0.177027264341144	0.137524020196863	NDFIP1	1	0.666666666666667
GO:0070571	BP	GO:0070571	negative regulation of neuron projection regeneration	1/48	15/18903	0.0374331703106161	0.177027264341144	0.137524020196863	THY1	1	0.666666666666667
GO:0071380	BP	GO:0071380	cellular response to prostaglandin E stimulus	1/48	15/18903	0.0374331703106161	0.177027264341144	0.137524020196863	TNFSF4	1	0.666666666666667
GO:0090205	BP	GO:0090205	positive regulation of cholesterol metabolic process	1/48	15/18903	0.0374331703106161	0.177027264341144	0.137524020196863	APOE	1	0.666666666666667
GO:1900376	BP	GO:1900376	regulation of secondary metabolite biosynthetic process	1/48	15/18903	0.0374331703106161	0.177027264341144	0.137524020196863	ZEB2	1	0.666666666666667
GO:1990169	BP	GO:1990169	stress response to copper ion	1/48	15/18903	0.0374331703106161	0.177027264341144	0.137524020196863	MT2A	1	0.666666666666667
GO:2001138	BP	GO:2001138	regulation of phospholipid transport	1/48	15/18903	0.0374331703106161	0.177027264341144	0.137524020196863	APOE	1	0.666666666666667
GO:2001279	BP	GO:2001279	regulation of unsaturated fatty acid biosynthetic process	1/48	15/18903	0.0374331703106161	0.177027264341144	0.137524020196863	PTGS2	1	0.666666666666667
GO:0030003	BP	GO:0030003	cellular cation homeostasis	4/48	499/18903	0.0374644030650024	0.177027264341144	0.137524020196863	THY1/APOE/MT2A/NDFIP1	4	0.0801603206412826
GO:0002698	BP	GO:0002698	negative regulation of immune effector process	2/48	122/18903	0.0384268149464086	0.178813804092424	0.138911897537406	NDFIP1/TNFSF4	2	0.163934426229508
GO:0002761	BP	GO:0002761	regulation of myeloid leukocyte differentiation	2/48	122/18903	0.0384268149464086	0.178813804092424	0.138911897537406	NDFIP1/TYROBP	2	0.163934426229508
GO:0030282	BP	GO:0030282	bone mineralization	2/48	123/18903	0.0389998801360634	0.178813804092424	0.138911897537406	PTGS2/COMP	2	0.16260162601626
GO:0001666	BP	GO:0001666	response to hypoxia	3/48	296/18903	0.0391954676493133	0.178813804092424	0.138911897537406	JUND/PTGS2/PMAIP1	3	0.101351351351351
GO:0006878	BP	GO:0006878	cellular copper ion homeostasis	1/48	16/18903	0.0398793376033464	0.178813804092424	0.138911897537406	MT2A	1	0.625
GO:0034374	BP	GO:0034374	low-density lipoprotein particle remodeling	1/48	16/18903	0.0398793376033464	0.178813804092424	0.138911897537406	APOE	1	0.625
GO:0034375	BP	GO:0034375	high-density lipoprotein particle remodeling	1/48	16/18903	0.0398793376033464	0.178813804092424	0.138911897537406	APOE	1	0.625
GO:0042159	BP	GO:0042159	lipoprotein catabolic process	1/48	16/18903	0.0398793376033464	0.178813804092424	0.138911897537406	APOE	1	0.625
GO:0043517	BP	GO:0043517	positive regulation of DNA damage response	signal transduction by p53 class mediator	1/48	16/18903	0.0398793376033464	0.178813804092424	0.138911897537406	PMAIP1	1	0.625
GO:0044804	BP	GO:0044804	autophagy of nucleus	1/48	16/18903	0.0398793376033464	0.178813804092424	0.138911897537406	ATG3	1	0.625
GO:0045986	BP	GO:0045986	negative regulation of smooth muscle contraction	1/48	16/18903	0.0398793376033464	0.178813804092424	0.138911897537406	PTGS2	1	0.625
GO:0046642	BP	GO:0046642	negative regulation of alpha-beta T cell proliferation	1/48	16/18903	0.0398793376033464	0.178813804092424	0.138911897537406	NDFIP1	1	0.625
GO:0051044	BP	GO:0051044	positive regulation of membrane protein ectodomain proteolysis	1/48	16/18903	0.0398793376033464	0.178813804092424	0.138911897537406	APOE	1	0.625
GO:0072578	BP	GO:0072578	neurotransmitter-gated ion channel clustering	1/48	16/18903	0.0398793376033464	0.178813804092424	0.138911897537406	APOE	1	0.625
GO:0090336	BP	GO:0090336	positive regulation of brown fat cell differentiation	1/48	16/18903	0.0398793376033464	0.178813804092424	0.138911897537406	PTGS2	1	0.625
GO:0099170	BP	GO:0099170	postsynaptic modulation of chemical synaptic transmission	1/48	16/18903	0.0398793376033464	0.178813804092424	0.138911897537406	EIF4A3	1	0.625
GO:1900747	BP	GO:1900747	negative regulation of vascular endothelial growth factor signaling pathway	1/48	16/18903	0.0398793376033464	0.178813804092424	0.138911897537406	DCN	1	0.625
GO:1902931	BP	GO:1902931	negative regulation of alcohol biosynthetic process	1/48	16/18903	0.0398793376033464	0.178813804092424	0.138911897537406	APOE	1	0.625
GO:1905906	BP	GO:1905906	regulation of amyloid fibril formation	1/48	16/18903	0.0398793376033464	0.178813804092424	0.138911897537406	APOE	1	0.625
GO:1904375	BP	GO:1904375	regulation of protein localization to cell periphery	2/48	125/18903	0.0401558371513029	0.179570874982234	0.139500029725565	ARF6/TMBIM1	2	0.16
GO:0043588	BP	GO:0043588	skin development	3/48	302/18903	0.0412033526167248	0.183762545894912	0.142756338506018	CLDN1/KRT17/COMP	3	0.0993377483443709
GO:0006911	BP	GO:0006911	phagocytosis	engulfment	2/48	127/18903	0.041324766105435	0.183812559636975	0.142795191791693	IGHM/IGKC	2	0.15748031496063
GO:0002713	BP	GO:0002713	negative regulation of B cell mediated immunity	1/48	17/18903	0.0423194176475591	0.185272411118448	0.143929280630323	NDFIP1	1	0.588235294117647
GO:0002890	BP	GO:0002890	negative regulation of immunoglobulin mediated immune response	1/48	17/18903	0.0423194176475591	0.185272411118448	0.143929280630323	NDFIP1	1	0.588235294117647
GO:0031649	BP	GO:0031649	heat generation	1/48	17/18903	0.0423194176475591	0.185272411118448	0.143929280630323	PTGS2	1	0.588235294117647
GO:0032328	BP	GO:0032328	alanine transport	1/48	17/18903	0.0423194176475591	0.185272411118448	0.143929280630323	SLC3A2	1	0.588235294117647
GO:0055089	BP	GO:0055089	fatty acid homeostasis	1/48	17/18903	0.0423194176475591	0.185272411118448	0.143929280630323	APOE	1	0.588235294117647
GO:0090713	BP	GO:0090713	immunological memory process	1/48	17/18903	0.0423194176475591	0.185272411118448	0.143929280630323	TNFSF4	1	0.588235294117647
GO:0051224	BP	GO:0051224	negative regulation of protein transport	2/48	129/18903	0.0425065117485316	0.18560434972919	0.144187147871156	APOE/NDFIP1	2	0.155038759689922
GO:0031349	BP	GO:0031349	positive regulation of defense response	3/48	307/18903	0.0429159595804713	0.186334014420768	0.144753989493857	TNFSF4/PTGS2/TYROBP	3	0.0977198697068404
GO:0050853	BP	GO:0050853	B cell receptor signaling pathway	2/48	130/18903	0.0431021426364454	0.186334014420768	0.144753989493857	IGHM/IGKC	2	0.153846153846154
GO:0036293	BP	GO:0036293	response to decreased oxygen levels	3/48	309/18903	0.0436109777913214	0.186334014420768	0.144753989493857	JUND/PTGS2/PMAIP1	3	0.0970873786407767
GO:0006956	BP	GO:0006956	complement activation	2/48	132/18903	0.0443028248044833	0.186334014420768	0.144753989493857	IGHM/IGKC	2	0.151515151515152
GO:0022604	BP	GO:0022604	regulation of cell morphogenesis	3/48	312/18903	0.044664153269698	0.186334014420768	0.144753989493857	MYL12A/ARHGAP15/LST1	3	0.0961538461538462
GO:0002076	BP	GO:0002076	osteoblast development	1/48	18/18903	0.0447534252697613	0.186334014420768	0.144753989493857	JUND	1	0.555555555555556
GO:0002693	BP	GO:0002693	positive regulation of cellular extravasation	1/48	18/18903	0.0447534252697613	0.186334014420768	0.144753989493857	THY1	1	0.555555555555556
GO:0002830	BP	GO:0002830	positive regulation of type 2 immune response	1/48	18/18903	0.0447534252697613	0.186334014420768	0.144753989493857	TNFSF4	1	0.555555555555556
GO:0010755	BP	GO:0010755	regulation of plasminogen activation	1/48	18/18903	0.0447534252697613	0.186334014420768	0.144753989493857	SERPINE2	1	0.555555555555556
GO:0032310	BP	GO:0032310	prostaglandin secretion	1/48	18/18903	0.0447534252697613	0.186334014420768	0.144753989493857	PTGS2	1	0.555555555555556
GO:0036035	BP	GO:0036035	osteoclast development	1/48	18/18903	0.0447534252697613	0.186334014420768	0.144753989493857	TYROBP	1	0.555555555555556
GO:0043117	BP	GO:0043117	positive regulation of vascular permeability	1/48	18/18903	0.0447534252697613	0.186334014420768	0.144753989493857	APOE	1	0.555555555555556
GO:0045623	BP	GO:0045623	negative regulation of T-helper cell differentiation	1/48	18/18903	0.0447534252697613	0.186334014420768	0.144753989493857	TNFSF4	1	0.555555555555556
GO:0051900	BP	GO:0051900	regulation of mitochondrial depolarization	1/48	18/18903	0.0447534252697613	0.186334014420768	0.144753989493857	DCN	1	0.555555555555556
GO:0061687	BP	GO:0061687	detoxification of inorganic compound	1/48	18/18903	0.0447534252697613	0.186334014420768	0.144753989493857	MT2A	1	0.555555555555556
GO:0071318	BP	GO:0071318	cellular response to ATP	1/48	18/18903	0.0447534252697613	0.186334014420768	0.144753989493857	PTGS2	1	0.555555555555556
GO:1902548	BP	GO:1902548	negative regulation of cellular response to vascular endothelial growth factor stimulus	1/48	18/18903	0.0447534252697613	0.186334014420768	0.144753989493857	DCN	1	0.555555555555556
GO:1902683	BP	GO:1902683	regulation of receptor localization to synapse	1/48	18/18903	0.0447534252697613	0.186334014420768	0.144753989493857	TYROBP	1	0.555555555555556
GO:0000018	BP	GO:0000018	regulation of DNA recombination	2/48	133/18903	0.044907838007883	0.186334014420768	0.144753989493857	NDFIP1/TNFSF4	2	0.150375939849624
GO:1904950	BP	GO:1904950	negative regulation of establishment of protein localization	2/48	133/18903	0.044907838007883	0.186334014420768	0.144753989493857	APOE/NDFIP1	2	0.150375939849624
GO:0050890	BP	GO:0050890	cognition	3/48	314/18903	0.0453733497904207	0.187458244637841	0.145627350214049	APOE/EIF4A3/PTGS2	3	0.0955414012738853
GO:0001909	BP	GO:0001909	leukocyte mediated cytotoxicity	2/48	134/18903	0.0455159406944397	0.187458244637841	0.145627350214049	TYROBP/KLRB1	2	0.149253731343284
GO:0006888	BP	GO:0006888	endoplasmic reticulum to Golgi vesicle-mediated transport	2/48	134/18903	0.0455159406944397	0.187458244637841	0.145627350214049	PGAP1/GOLT1B	2	0.149253731343284
GO:1902105	BP	GO:1902105	regulation of leukocyte differentiation	3/48	317/18903	0.0464477299573947	0.188274004630551	0.146261075161055	NDFIP1/TNFSF4/TYROBP	3	0.0946372239747634
GO:0099024	BP	GO:0099024	plasma membrane invagination	2/48	136/18903	0.0467413391627567	0.188274004630551	0.146261075161055	IGHM/IGKC	2	0.147058823529412
GO:0002281	BP	GO:0002281	macrophage activation involved in immune response	1/48	19/18903	0.0471813752611332	0.188274004630551	0.146261075161055	TYROBP	1	0.526315789473684
GO:0002283	BP	GO:0002283	neutrophil activation involved in immune response	1/48	19/18903	0.0471813752611332	0.188274004630551	0.146261075161055	TYROBP	1	0.526315789473684
GO:0003417	BP	GO:0003417	growth plate cartilage development	1/48	19/18903	0.0471813752611332	0.188274004630551	0.146261075161055	COMP	1	0.526315789473684
GO:0014067	BP	GO:0014067	negative regulation of phosphatidylinositol 3-kinase signaling	1/48	19/18903	0.0471813752611332	0.188274004630551	0.146261075161055	SERPINE2	1	0.526315789473684
GO:0030889	BP	GO:0030889	negative regulation of B cell proliferation	1/48	19/18903	0.0471813752611332	0.188274004630551	0.146261075161055	TYROBP	1	0.526315789473684
GO:0032930	BP	GO:0032930	positive regulation of superoxide anion generation	1/48	19/18903	0.0471813752611332	0.188274004630551	0.146261075161055	TYROBP	1	0.526315789473684
GO:0051797	BP	GO:0051797	regulation of hair follicle development	1/48	19/18903	0.0471813752611332	0.188274004630551	0.146261075161055	KRT17	1	0.526315789473684
GO:0055070	BP	GO:0055070	copper ion homeostasis	1/48	19/18903	0.0471813752611332	0.188274004630551	0.146261075161055	MT2A	1	0.526315789473684
GO:0097284	BP	GO:0097284	hepatocyte apoptotic process	1/48	19/18903	0.0471813752611332	0.188274004630551	0.146261075161055	ARF6	1	0.526315789473684
GO:0097501	BP	GO:0097501	stress response to metal ion	1/48	19/18903	0.0471813752611332	0.188274004630551	0.146261075161055	MT2A	1	0.526315789473684
GO:1901978	BP	GO:1901978	positive regulation of cell cycle checkpoint	1/48	19/18903	0.0471813752611332	0.188274004630551	0.146261075161055	MAD1L1	1	0.526315789473684
GO:0050852	BP	GO:0050852	T cell receptor signaling pathway	2/48	139/18903	0.0486021389169378	0.189766685793225	0.147420667809832	THY1/TRAC	2	0.143884892086331
GO:0008202	BP	GO:0008202	steroid metabolic process	3/48	323/18903	0.0486344234707942	0.189766685793225	0.147420667809832	IGFBP7/APOE/TIPARP	3	0.0928792569659443
GO:0072503	BP	GO:0072503	cellular divalent inorganic cation homeostasis	3/48	323/18903	0.0486344234707942	0.189766685793225	0.147420667809832	THY1/APOE/MT2A	3	0.0928792569659443
GO:0002705	BP	GO:0002705	positive regulation of leukocyte mediated immunity	2/48	140/18903	0.0492283850344268	0.189766685793225	0.147420667809832	TNFSF4/TYROBP	2	0.142857142857143
GO:0007266	BP	GO:0007266	Rho protein signal transduction	2/48	140/18903	0.0492283850344268	0.189766685793225	0.147420667809832	APOE/ARHGEF3	2	0.142857142857143
GO:0030833	BP	GO:0030833	regulation of actin filament polymerization	2/48	140/18903	0.0492283850344268	0.189766685793225	0.147420667809832	ARF6/COTL1	2	0.142857142857143
GO:0034341	BP	GO:0034341	response to interferon-gamma	2/48	140/18903	0.0492283850344268	0.189766685793225	0.147420667809832	CLDN1/IRF8	2	0.142857142857143
GO:0042157	BP	GO:0042157	lipoprotein metabolic process	2/48	140/18903	0.0492283850344268	0.189766685793225	0.147420667809832	APOE/PGAP1	2	0.142857142857143
GO:0002888	BP	GO:0002888	positive regulation of myeloid leukocyte mediated immunity	1/48	20/18903	0.0496032823776056	0.189766685793225	0.147420667809832	TYROBP	1	0.5
GO:0006448	BP	GO:0006448	regulation of translational elongation	1/48	20/18903	0.0496032823776056	0.189766685793225	0.147420667809832	EIF4A3	1	0.5
GO:0015732	BP	GO:0015732	prostaglandin transport	1/48	20/18903	0.0496032823776056	0.189766685793225	0.147420667809832	PTGS2	1	0.5
GO:0043691	BP	GO:0043691	reverse cholesterol transport	1/48	20/18903	0.0496032823776056	0.189766685793225	0.147420667809832	APOE	1	0.5
GO:0044794	BP	GO:0044794	positive regulation by host of viral process	1/48	20/18903	0.0496032823776056	0.189766685793225	0.147420667809832	APOE	1	0.5
GO:0051546	BP	GO:0051546	keratinocyte migration	1/48	20/18903	0.0496032823776056	0.189766685793225	0.147420667809832	ARF6	1	0.5
GO:0051882	BP	GO:0051882	mitochondrial depolarization	1/48	20/18903	0.0496032823776056	0.189766685793225	0.147420667809832	DCN	1	0.5
GO:0071379	BP	GO:0071379	cellular response to prostaglandin stimulus	1/48	20/18903	0.0496032823776056	0.189766685793225	0.147420667809832	TNFSF4	1	0.5
GO:1900221	BP	GO:1900221	regulation of amyloid-beta clearance	1/48	20/18903	0.0496032823776056	0.189766685793225	0.147420667809832	APOE	1	0.5
GO:2000010	BP	GO:2000010	positive regulation of protein localization to cell surface	1/48	20/18903	0.0496032823776056	0.189766685793225	0.147420667809832	TYROBP	1	0.5
GO:0001889	BP	GO:0001889	liver development	2/48	141/18903	0.0498575901481746	0.190303112968319	0.147837392442257	ARF6/CLDN1	2	0.141843971631206
GO:0062023	CC	GO:0062023	collagen-containing extracellular matrix	7/48	433/19869	7.56905631986525e-05	0.0133972296861615	0.0117121187265283	SERPINE2/DCN/IGFBP7/APOE/FBLN5/NCAM1/COMP	7	0.161662817551963
GO:0009897	CC	GO:0009897	external side of plasma membrane	5/48	462/19869	0.00500483816203612	0.278748932295145	0.243687737421269	SERPINE2/THY1/NCAM1/IGHM/IGKC	5	0.108225108225108
GO:0072562	CC	GO:0072562	blood microparticle	3/48	145/19869	0.00517909948956085	0.278748932295145	0.243687737421269	APOE/IGHM/IGKC	3	0.206896551724138
GO:0005938	CC	GO:0005938	cell cortex	4/48	312/19869	0.00674297306513609	0.278748932295145	0.243687737421269	ARF6/NDFIP1/CRIP2/COTL1	4	0.128205128205128
GO:0042571	CC	GO:0042571	immunoglobulin complex	circulating	2/48	76/19869	0.014537631075239	0.278748932295145	0.243687737421269	IGHM/IGKC	2	0.263157894736842
GO:0042641	CC	GO:0042641	actomyosin	2/48	78/19869	0.0152713778029379	0.278748932295145	0.243687737421269	MYL12A/CDC42BPB	2	0.256410256410256
GO:0071735	CC	GO:0071735	IgG immunoglobulin complex	1/48	10/19869	0.0239026473669439	0.278748932295145	0.243687737421269	IGKC	1	1
GO:0071745	CC	GO:0071745	IgA immunoglobulin complex	1/48	10/19869	0.0239026473669439	0.278748932295145	0.243687737421269	IGKC	1	1
GO:0035145	CC	GO:0035145	exon-exon junction complex	1/48	11/19869	0.0262619138419118	0.278748932295145	0.243687737421269	EIF4A3	1	0.909090909090909
GO:0042105	CC	GO:0042105	alpha-beta T cell receptor complex	1/48	11/19869	0.0262619138419118	0.278748932295145	0.243687737421269	TRAC	1	0.909090909090909
GO:0034362	CC	GO:0034362	low-density lipoprotein particle	1/48	12/19869	0.0286155963948164	0.278748932295145	0.243687737421269	APOE	1	0.833333333333333
GO:0044615	CC	GO:0044615	nuclear pore nuclear basket	1/48	12/19869	0.0286155963948164	0.278748932295145	0.243687737421269	MAD1L1	1	0.833333333333333
GO:0071006	CC	GO:0071006	U2-type catalytic step 1 spliceosome	1/48	12/19869	0.0286155963948164	0.278748932295145	0.243687737421269	EIF4A3	1	0.833333333333333
GO:0071012	CC	GO:0071012	catalytic step 1 spliceosome	1/48	12/19869	0.0286155963948164	0.278748932295145	0.243687737421269	EIF4A3	1	0.833333333333333
GO:0042470	CC	GO:0042470	melanosome	2/48	110/19869	0.0290373777413469	0.278748932295145	0.243687737421269	SYPL1/SLC3A2	2	0.181818181818182
GO:0048770	CC	GO:0048770	pigment granule	2/48	110/19869	0.0290373777413469	0.278748932295145	0.243687737421269	SYPL1/SLC3A2	2	0.181818181818182
GO:0042627	CC	GO:0042627	chylomicron	1/48	13/19869	0.0309637079611687	0.278748932295145	0.243687737421269	APOE	1	0.769230769230769
GO:0099524	CC	GO:0099524	postsynaptic cytosol	1/48	13/19869	0.0309637079611687	0.278748932295145	0.243687737421269	EIF4A3	1	0.769230769230769
GO:0043025	CC	GO:0043025	neuronal cell body	4/48	497/19869	0.0316679697803151	0.278748932295145	0.243687737421269	THY1/APOE/EIF4A3/SLC3A2	4	0.0804828973843058
GO:0000153	CC	GO:0000153	cytoplasmic ubiquitin ligase complex	1/48	14/19869	0.0333062614471608	0.278748932295145	0.243687737421269	ATG3	1	0.714285714285714
GO:0030673	CC	GO:0030673	axolemma	1/48	14/19869	0.0333062614471608	0.278748932295145	0.243687737421269	THY1	1	0.714285714285714
GO:0032156	CC	GO:0032156	septin cytoskeleton	1/48	16/19869	0.0379747456566513	0.278748932295145	0.243687737421269	MAPK6	1	0.625
GO:0099522	CC	GO:0099522	cytosolic region	1/48	16/19869	0.0379747456566513	0.278748932295145	0.243687737421269	EIF4A3	1	0.625
GO:0005788	CC	GO:0005788	endoplasmic reticulum lumen	3/48	312/19869	0.0394807089765394	0.278748932295145	0.243687737421269	IGFBP7/APOE/PTGS2	3	0.0961538461538462
GO:0031527	CC	GO:0031527	filopodium membrane	1/48	18/19869	0.0426211516889835	0.278748932295145	0.243687737421269	ARF6	1	0.555555555555556
GO:0043083	CC	GO:0043083	synaptic cleft	1/48	18/19869	0.0426211516889835	0.278748932295145	0.243687737421269	APOE	1	0.555555555555556
GO:0098978	CC	GO:0098978	glutamatergic synapse	3/48	324/19869	0.0433593338250639	0.278748932295145	0.243687737421269	ARF6/APOE/EIF4A3	3	0.0925925925925926
GO:0031362	CC	GO:0031362	anchored component of external side of plasma membrane	1/48	20/19869	0.0472455817449399	0.278748932295145	0.243687737421269	THY1	1	0.5
GO:0034361	CC	GO:0034361	very-low-density lipoprotein particle	1/48	20/19869	0.0472455817449399	0.278748932295145	0.243687737421269	APOE	1	0.5
GO:0034385	CC	GO:0034385	triglyceride-rich plasma lipoprotein particle	1/48	20/19869	0.0472455817449399	0.278748932295145	0.243687737421269	APOE	1	0.5
GO:0032813	MF	GO:0032813	tumor necrosis factor receptor superfamily binding	3/46	49/18432	0.000247302445687672	0.0225368201284663	0.0189783748450243	TMBIM1/TNFSF8/TNFSF4	3	0.612244897959184
GO:0005539	MF	GO:0005539	glycosaminoglycan binding	5/46	237/18432	0.000300490935046218	0.0225368201284663	0.0189783748450243	SERPINE2/DCN/APOE/COMP/IGHM	5	0.210970464135021
GO:0005201	MF	GO:0005201	extracellular matrix structural constituent	4/46	173/18432	0.000899459433717493	0.0340813244026628	0.0287000626548739	DCN/IGFBP7/FBLN5/COMP	4	0.23121387283237
GO:0043395	MF	GO:0043395	heparan sulfate proteoglycan binding	2/46	18/18432	0.000908835317404341	0.0340813244026628	0.0287000626548739	APOE/COMP	2	1.11111111111111
GO:0005164	MF	GO:0005164	tumor necrosis factor receptor binding	2/46	31/18432	0.00270573481575059	0.0811720444725178	0.068355405871594	TNFSF8/TNFSF4	2	0.645161290322581
GO:0043394	MF	GO:0043394	proteoglycan binding	2/46	36/18432	0.0036368979876124	0.09092244969031	0.076566273423419	APOE/COMP	2	0.555555555555556
GO:0005178	MF	GO:0005178	integrin binding	3/46	156/18432	0.00691673751545904	0.148215803902694	0.124813308549637	THY1/FBLN5/COMP	3	0.192307692307692
GO:0008201	MF	GO:0008201	heparin binding	3/46	171/18432	0.00889181101566422	0.166721456543704	0.140397016036803	SERPINE2/APOE/COMP	3	0.175438596491228
GO:0005518	MF	GO:0005518	collagen binding	2/46	69/18432	0.0128550558969032	0.191755586691305	0.161478388792678	DCN/COMP	2	0.289855072463768
GO:0019003	MF	GO:0019003	GDP binding	2/46	73/18432	0.0143098450390275	0.191755586691305	0.161478388792678	GEM/ARF6	2	0.273972602739726
GO:0001618	MF	GO:0001618	virus receptor activity	2/46	77/18432	0.0158324940342586	0.191755586691305	0.161478388792678	CLDN1/NCAM1	2	0.25974025974026
GO:0140272	MF	GO:0140272	exogenous protein binding	2/46	78/18432	0.0162235910588171	0.191755586691305	0.161478388792678	CLDN1/NCAM1	2	0.256410256410256
GO:0034987	MF	GO:0034987	immunoglobulin receptor binding	2/46	79/18432	0.0166188175132464	0.191755586691305	0.161478388792678	IGHM/IGKC	2	0.253164556962025
GO:0016209	MF	GO:0016209	antioxidant activity	2/46	85/18432	0.0190756623412209	0.203396379823169	0.171281161956353	APOE/PTGS2	2	0.235294117647059
GO:0005432	MF	GO:0005432	calcium:sodium antiporter activity	1/46	10/18432	0.0246841395233083	0.203396379823169	0.171281161956353	SLC3A2	1	1
GO:0015180	MF	GO:0015180	L-alanine transmembrane transporter activity	1/46	10/18432	0.0246841395233083	0.203396379823169	0.171281161956353	SLC3A2	1	1
GO:0015173	MF	GO:0015173	aromatic amino acid transmembrane transporter activity	1/46	11/18432	0.0271195173097559	0.203396379823169	0.171281161956353	SLC3A2	1	0.909090909090909
GO:0015368	MF	GO:0015368	calcium:cation antiporter activity	1/46	11/18432	0.0271195173097559	0.203396379823169	0.171281161956353	SLC3A2	1	0.909090909090909
GO:0031996	MF	GO:0031996	thioesterase binding	1/46	11/18432	0.0271195173097559	0.203396379823169	0.171281161956353	ARF6	1	0.909090909090909
GO:0097493	MF	GO:0097493	structural molecule activity conferring elasticity	1/46	11/18432	0.0271195173097559	0.203396379823169	0.171281161956353	FBLN5	1	0.909090909090909
GO:1901681	MF	GO:1901681	sulfur compound binding	3/46	270/18432	0.0297117746188581	0.208360687973772	0.175461631977913	SERPINE2/APOE/COMP	3	0.111111111111111
GO:0005126	MF	GO:0005126	cytokine receptor binding	3/46	273/18432	0.0305595675694866	0.208360687973772	0.175461631977913	TMBIM1/TNFSF8/TNFSF4	3	0.10989010989011
GO:0019208	MF	GO:0019208	phosphatase regulator activity	2/46	114/18432	0.0328867763744507	0.213084813287027	0.179439842768023	RCAN3/ZEB2	2	0.175438596491228
GO:0032036	MF	GO:0032036	myosin heavy chain binding	1/46	14/18432	0.0343900116983368	0.213084813287027	0.179439842768023	MYL12A	1	0.714285714285714
GO:0022858	MF	GO:0022858	alanine transmembrane transporter activity	1/46	15/18432	0.0368016774308745	0.213084813287027	0.179439842768023	SLC3A2	1	0.666666666666667
GO:0004707	MF	GO:0004707	MAP kinase activity	1/46	16/18432	0.039207450512168	0.213084813287027	0.179439842768023	MAPK6	1	0.625
GO:0042834	MF	GO:0042834	peptidoglycan binding	1/46	18/18432	0.0440013750036672	0.213084813287027	0.179439842768023	IGHM	1	0.555555555555556
GO:0005520	MF	GO:0005520	insulin-like growth factor binding	1/46	19/18432	0.0463895544730839	0.213084813287027	0.179439842768023	IGFBP7	1	0.526315789473684
GO:0001227	MF	GO:0001227	DNA-binding transcription repressor activity	RNA polymerase II-specific	3/46	323/18432	0.0465494000892193	0.213084813287027	0.179439842768023	ZBTB18/IRF8/ZEB2	3	0.0928792569659443
GO:0001217	MF	GO:0001217	DNA-binding transcription repressor activity	3/46	327/18432	0.0479777090894679	0.213084813287027	0.179439842768023	ZBTB18/IRF8/ZEB2	3	0.0917431192660551
