# Supplementary material for: Th17-related genes PGAP1 and TMBIM1 serve as potential diagnostic and predictive biomarkers in systemic sclerosis: bioinformatic identification and murine model validation
Source: Clin Rheumatol. 2026 Jan 31;45(3):1721–39. doi: 10.1007/s10067-026-07950-1 (PMC12923484; doi:10.1007/s10067-026-07950-1)
Supplement: Supplementary file 5 — (XLSX 9.77 KB) [file 10067_2026_7950_MOESM5_ESM.xlsx]

## Sheet: 00.kegg_result
ID	Description	BgRatio	pvalue	p.adjust	qvalue	geneID	Count
hsa04657	IL-17 signaling pathway	95/9434	0.00270021908902915	0.192100631590762	0.192100631590762	JUND/MAPK6/PTGS2	3
hsa04670	Leukocyte transendothelial migration	116/9434	0.00474322547137683	0.192100631590762	0.192100631590762	MYL12A/THY1/CLDN1	3
hsa05144	Malaria	50/9434	0.00953028248980894	0.257317627224841	0.257317627224841	COMP/KLRB1	2
hsa03265	Virion - Ebolavirus, Lyssavirus and Morbillivirus	12/9434	0.035060292440621	0.458341290552522	0.458341290552522	NCAM1	1
