# Supplementary material for: Th17-related genes PGAP1 and TMBIM1 serve as potential diagnostic and predictive biomarkers in systemic sclerosis: bioinformatic identification and murine model validation
Source: Clin Rheumatol. 2026 Jan 31;45(3):1721–39. doi: 10.1007/s10067-026-07950-1 (PMC12923484; doi:10.1007/s10067-026-07950-1)
Supplement: Supplementary file 6 — (XLSX 20.1 KB) [file 10067_2026_7950_MOESM6_ESM.xlsx]

## Sheet: 02.GSEA_KEGG_result_PGAP1
ID	Description	setSize	enrichmentScore	NES	pvalue	p.adjust	qvalue	rank	leading_edge	core_enrichment
KEGG_PROTEASOME	KEGG_PROTEASOME	39	-0.697833	-3.07276	1e-10	1.84e-08	1.46315789473684e-08	1484	tags=59%, list=12%, signal=52%	PSMB7/PSMD2/PSMC5/PSMA2/PSMC2/PSMB10/PSMA6/PSMD6/PSME1/PSMD7/PSMB8/PSMD14/PSMB5/PSMB3/PSMB1/POMP/PSMB4/PSMD1/PSMD4/PSMA5/PSMB6/PSMA7/PSMB2
KEGG_OXIDATIVE_PHOSPHORYLATION	KEGG_OXIDATIVE_PHOSPHORYLATION	94	-0.425104	-2.2664	1.73695042713586e-07	1.59799439296499e-05	1.27071636511518e-05	2234	tags=49%, list=19%, signal=40%	NDUFB4/NDUFA3/ATP6V0B/COX6A2/ATP6V1B2/COX8A/NDUFB7/ATP5MG/COX7A2L/ATP5PO/COX7A2/UQCR11/NDUFA2/NDUFC2/NDUFS5/NDUFB2/NDUFA1/NDUFC1/ATP5MC3/NDUFB5/ATP6V1G1/UQCRQ/PPA2/NDUFS7/ATP5PB/ATP6V1H/NDUFS3/NDUFA8/NDUFB3/NDUFB1/NDUFS2/NDUFA7/ATP5ME/NDUFB6/COX7C/ATP6V1D/ATP5F1C/NDUFA6/COX6B1/UQCR10/NDUFAB1/ATP6V1E1/NDUFA9/NDUFS6/ATP6V0E1/ATP5MC1
KEGG_PARKINSONS_DISEASE	KEGG_PARKINSONS_DISEASE	92	-0.413255	-2.19063	4.66271305274336e-07	2.85979733901593e-05	2.27409513800466e-05	1610	tags=41%, list=13%, signal=36%	COX7A2L/ATP5PO/COX7A2/UQCR11/NDUFA2/NDUFC2/UBB/NDUFS5/UBE2J1/NDUFB2/NDUFA1/NDUFC1/ATP5MC3/NDUFB5/UQCRQ/NDUFS7/ATP5PB/NDUFS3/NDUFA8/NDUFB3/NDUFB1/NDUFS2/NDUFA7/SNCAIP/UBE2L6/VDAC3/NDUFB6/COX7C/ATP5F1C/NDUFA6/COX6B1/UQCR10/CYCS/NDUFAB1/NDUFA9/NDUFS6/ATP5MC1/PARK7
KEGG_HUNTINGTONS_DISEASE	KEGG_HUNTINGTONS_DISEASE	143	-0.312622	-1.7655	5.9669323034697e-05	0.00274478885959606	0.00218264102679549	1913	tags=35%, list=16%, signal=30%	REST/TBP/COX8A/HTT/NDUFB7/CLTC/POLR2I/COX7A2L/ATP5PO/COX7A2/TGM2/UQCR11/NDUFA2/POLR2J/NDUFC2/NDUFS5/SOD1/PLCB3/NDUFB2/NDUFA1/NDUFC1/POLR2F/ATP5MC3/NDUFB5/UQCRQ/NDUFS7/ATP5PB/NDUFS3/NDUFA8/POLR2H/NDUFB3/NDUFB1/NDUFS2/NDUFA7/VDAC3/NDUFB6/COX7C/ATP5F1C/NDUFA6/COX6B1/DCTN2/GNAQ/UQCR10/POLR2G/CYCS/NDUFAB1/NDUFA9/NDUFS6/CLTA/ATP5MC1
KEGG_PROSTATE_CANCER	KEGG_PROSTATE_CANCER	85	0.407336343416674	1.78028041926257	0.000170873418552588	0.00614304237469124	0.00488491355882198	2224	tags=42%, list=18%, signal=35%	FGFR2/TGFA/MDM2/TCF7L2/IKBKB/BAD/CREB1/TCF7L1/MAPK3/PDGFD/RELA/CDKN1B/AKT1/HSP90AB1/SOS2/CDK2/ARAF/AR/HRAS/ERBB2/CHUK/AKT2/MAPK1/RB1/HSP90AA1/CREB5/EGF/CREBBP/LEF1/MAP2K2/PIK3R5/CCNE2/FGFR1/E2F1/TP53/EP300
KEGG_ADHERENS_JUNCTION	KEGG_ADHERENS_JUNCTION	71	0.433465656720487	1.84143547084069	0.00021607661207096	0.00614304237469124	0.00488491355882198	3282	tags=54%, list=27%, signal=39%	SMAD3/TCF7L2/SMAD4/AFDN/CDH1/TCF7L1/MAPK3/INSR/SNAI1/FYN/ERBB2/ACTN4/FER/YES1/TJP1/MAPK1/CSNK2B/MET/WASF1/CREBBP/FARP2/LEF1/PTPN6/WASF3/FGFR1/NECTIN1/EP300/RHOA/SRC/CSNK2A1/WASL/LMO7/ACTB/RAC3/NECTIN2/EGFR/ACP1/CTNNA3
KEGG_NOTCH_SIGNALING_PATHWAY	KEGG_NOTCH_SIGNALING_PATHWAY	39	0.508139223439431	1.91656049148876	0.000261503772445526	0.00614304237469124	0.00488491355882198	3581	tags=62%, list=30%, signal=43%	DTX3/JAG2/NUMB/CTBP1/NCSTN/PSEN1/ADAM17/NOTCH2/JAG1/HDAC1/LFNG/DVL3/NOTCH3/CREBBP/RFNG/PSEN2/EP300/CIR1/DTX2/RBPJ/HES1/KAT2B/DLL3/NOTCH4
KEGG_ERBB_SIGNALING_PATHWAY	KEGG_ERBB_SIGNALING_PATHWAY	83	0.410467818033306	1.79320818932358	0.000267088798899619	0.00614304237469124	0.00488491355882198	2739	tags=42%, list=23%, signal=33%	NRG2/ERBB3/TGFA/CAMK2G/GAB1/PTK2/MAPK8/PAK4/BAD/SHC1/MAPK3/CDKN1B/MAP2K7/AKT1/ELK1/SOS2/SHC3/CRK/ARAF/HRAS/ERBB2/PAK1/AKT2/MAPK1/EGF/STAT5B/CAMK2B/MAP2K2/EREG/PIK3R5/SRC/NCK1/BTC/RPS6KB2/CRKL
KEGG_AMINOACYL_TRNA_BIOSYNTHESIS	KEGG_AMINOACYL_TRNA_BIOSYNTHESIS	30	-0.505576	-2.09902	0.000401147031680929	0.00820122820325455	0.00652157162615779	1334	tags=43%, list=11%, signal=39%	NARS1/MARS1/YARS2/TARS1/CARS2/HARS2/YARS1/CARS1/LARS2/RARS1/FARS2/KARS1/GARS1
KEGG_ENDOCYTOSIS	KEGG_ENDOCYTOSIS	163	0.333645626032922	1.6263752982163	0.000530218458535799	0.00973530656540674	0.00774146231459689	2316	tags=33%, list=19%, signal=27%	FGFR2/SH3GLB2/ACAP2/EPS15/ARFGAP2/ERBB3/PLD2/PSD4/PIKFYVE/MDM2/KDR/RAB4A/RAB5A/ARF6/CLTB/DNM1/RAB11B/RAB5C/ASAP2/DNM1L/GRK2/PIP5K1A/RAB11FIP3/F2R/EHD1/HRAS/HLA-C/PIP4K2B/GIT1/ARFGAP3/HLA-G/AP2M1/PDCD6IP/ASAP1/CHMP1B/MET/STAM2/EGF/USP8/RAB5B/RNF41/SMURF1/GRK6/CHMP5/PIP5K1C/VPS37B/HSPA1L/HLA-B/HGS/EEA1/SRC/HSPA8/FGFR3
KEGG_CHRONIC_MYELOID_LEUKEMIA	KEGG_CHRONIC_MYELOID_LEUKEMIA	71	0.418123784708131	1.77626060202549	0.000582002022931925	0.00973530656540674	0.00774146231459689	2108	tags=41%, list=18%, signal=34%	SMAD3/MDM2/IKBKB/BCL2L1/CTBP1/SMAD4/BAD/SHC1/MAPK3/TGFB2/RELA/CDKN1B/HDAC1/AKT1/SOS2/SHC3/CRK/ARAF/HRAS/CHUK/AKT2/TGFB1/MAPK1/RB1/STAT5B/MAP2K2/PIK3R5/E2F1/TP53
KEGG_ALZHEIMERS_DISEASE	KEGG_ALZHEIMERS_DISEASE	139	-0.27965	-1.57704	0.000754124681412392	0.01156324511499	0.00919502901020373	1610	tags=31%, list=13%, signal=27%	COX7A2L/APH1A/ATP5PO/COX7A2/GSK3B/UQCR11/NDUFA2/NDUFC2/NDUFS5/PLCB3/NDUFB2/NDUFA1/NDUFC1/ATP5MC3/NDUFB5/UQCRQ/PPP3CB/MME/NDUFS7/ATP5PB/BID/FADD/NDUFS3/NDUFA8/NDUFB3/NDUFB1/NDUFS2/NDUFA7/NDUFB6/BACE2/COX7C/ATP5F1C/HSD17B10/NDUFA6/COX6B1/GNAQ/UQCR10/CYCS/TNFRSF1A/NDUFAB1/NDUFA9/NDUFS6/ATP5MC1
KEGG_ARRHYTHMOGENIC_RIGHT_VENTRICULAR_CARDIOMYOPATHY_ARVC	KEGG_ARRHYTHMOGENIC_RIGHT_VENTRICULAR_CARDIOMYOPATHY_ARVC	67	0.405832922831506	1.70590267900477	0.0011222498573186	0.0155738154679518	0.0123842125288633	3634	tags=43%, list=30%, signal=30%	ITGB4/DAG1/TCF7L2/DMD/CACNA1D/SGCA/ITGA6/TCF7L1/ITGB8/ATP2A2/CACNG2/PKP2/SGCG/ACTN4/CACNB1/LEF1/ITGA10/JUP/ITGA7/CACNG5/ITGB3/ITGB6/ACTB/CACNA1C/CTNNA3/CDH2/ITGA9/ACTN3/CACNB2
KEGG_SELENOAMINO_ACID_METABOLISM	KEGG_SELENOAMINO_ACID_METABOLISM	18	-0.580808	-2.03795	0.00120784802359023	0.0155738154679518	0.0123842125288633	1545	tags=56%, list=13%, signal=49%	HEMK1/AHCYL1/MARS1/SEPHS1/PAPSS1/AHCY/SEPHS2/MAT2B/LCMT1/PAPSS2
KEGG_GNRH_SIGNALING_PATHWAY	KEGG_GNRH_SIGNALING_PATHWAY	91	0.37102568278503	1.64623024671218	0.0012696045218439	0.0155738154679518	0.0123842125288633	3249	tags=45%, list=27%, signal=33%	PLD2/GNRH1/CAMK2G/ADCY2/ITPR3/CACNA1D/ITPR1/MAPK8/MAPK3/MAP2K7/ADCY6/MMP14/ELK1/SOS2/MAP3K3/HRAS/PLA2G2F/PLCB4/MAPK1/CAMK2B/CALML5/MAP2K2/MAPK14/PRKACA/MAP3K2/PTK2B/MAP3K1/MMP2/PRKCD/SRC/GNRHR/PLA2G6/LHB/ITPR2/CACNA1C/PLA2G12A/PRKACB/EGFR/PLD1/ADCY1/ADCY8
KEGG_PANCREATIC_CANCER	KEGG_PANCREATIC_CANCER	68	0.376844654854147	1.58761825851268	0.00621910321295721	0.0715196869490079	0.056872062276385	3207	tags=46%, list=27%, signal=34%	SMAD3/TGFA/IKBKB/BCL2L1/MAPK8/SMAD4/BAD/VEGFB/MAPK3/TGFB2/RELA/AKT1/ARAF/ERBB2/CHUK/RALGDS/AKT2/TGFB1/MAPK1/RB1/EGF/PIK3R5/E2F1/TP53/VEGFA/BRCA2/RAC3/PIK3R2/CDK4/EGFR/PLD1
KEGG_DILATED_CARDIOMYOPATHY	KEGG_DILATED_CARDIOMYOPATHY	81	0.358647981036676	1.55676	0.00762586778172003	0.0789761561656994	0.0628014056466374	3354	tags=40%, list=28%, signal=29%	ITGB4/DAG1/ADCY2/TNNT2/DMD/CACNA1D/SGCA/ITGA6/TGFB2/ITGB8/ATP2A2/CACNG2/TTN/ADCY6/SGCG/TGFB1/TNNC1/CACNB1/PLN/ITGA10/ITGA7/CACNG5/PRKACA/ITGB3/TPM1/ITGB6/ACTB/CACNA1C/PRKACB/ADCY1/ADCY8/ITGA9
KEGG_INSULIN_SIGNALING_PATHWAY	KEGG_INSULIN_SIGNALING_PATHWAY	130	0.313061032649184	1.47683896666728	0.00784236941134923	0.0789761561656994	0.0628014056466374	2754	tags=36%, list=23%, signal=28%	TSC2/PRKAG2/IKBKB/PPP1CB/MAPK8/BAD/SHC1/MAPK3/INPP5K/INSR/PHKG2/PRKAR1A/TSC1/SLC2A4/AKT1/ELK1/SOS2/SHC3/CRK/SH2B2/ARAF/HRAS/MKNK1/PPP1R3D/TRIP10/AKT2/PRKAG1/MAPK1/PYGM/RHEB/FLOT2/PRKAB1/PPARGC1A/CALML5/MAP2K2/PIK3R5/PPP1R3A/PRKACA/PHKA2/EIF4E/EXOC7/PHKG1/RPS6KB2/FLOT1/PPP1CA/CRKL/IRS1
KEGG_NEUROACTIVE_LIGAND_RECEPTOR_INTERACTION	KEGG_NEUROACTIVE_LIGAND_RECEPTOR_INTERACTION	243	0.275200882681787	1.40185043227362	0.00891320906469668	0.0789761561656994	0.0628014056466374	5029	tags=52%, list=42%, signal=31%	VIPR1/PRLR/LPAR1/GLRB/F2RL1/GRM6/AGTR1/GLRA1/GABBR2/LEPR/MCHR1/F2R/LPAR3/THRA/NPY5R/TSHB/S1PR5/GHSR/GRM1/GABBR1/GABRE/ADORA1/LPAR2/GABRQ/GABRD/CCKBR/CHRNB1/PLG/NR3C1/P2RX4/GNRHR/ADRA1A/CHRNE/LHB/GRIA4/P2RX7/CRHR1/GRPR/GLRA2/F2RL2/NTSR2/HTR1B/GRIN2B/NMBR/GHRHR/CSH1/TAAR2/HCRTR1/PTAFR/MC4R/MC1R/ADCYAP1R1/CHRNB4/LTB4R/PTH1R/AVPR1A/GPR50/P2RY4/CNR2/GABRA3/HTR4/HTR2C/BRS3/GABRG3/GH1/MC2R/NPY1R/CNR1/CC…
KEGG_O_GLYCAN_BIOSYNTHESIS	KEGG_O_GLYCAN_BIOSYNTHESIS	18	-0.504427	-1.76994	0.00903964930277852	0.0789761561656994	0.0628014056466374	1344	tags=44%, list=11%, signal=40%	GALNT1/GALNT11/C1GALT1/GALNT14/GCNT1/GALNT6/B4GALT5/GALNT10
KEGG_CYTOKINE_CYTOKINE_RECEPTOR_INTERACTION	KEGG_CYTOKINE_CYTOKINE_RECEPTOR_INTERACTION	228	-0.216146	-1.3116	0.00953948786310234	0.0789761561656994	0.0628014056466374	2265	tags=25%, list=19%, signal=20%	IL3RA/CXCR4/IFNB1/IL17RA/IL21R/CCL23/CCR10/FLT4/TNFRSF21/ACVR1/TNFRSF11B/IL7/IL12RB2/CXCL1/FLT3/IL15RA/VEGFC/IL18RAP/TNFRSF17/CCR5/IL2RB/CXCR2/CCL27/CX3CR1/CXCL11/CCL19/CSF2RB/IFNAR2/CXCL3/CXCL2/PDGFC/PDGFA/IL10RA/CCL8/CXCL8/BMPR2/CXCL9/CCL5/LTB/INHBA/TNFSF4/IL7R/TNFSF10/CCL4/CCL2/TNFRSF1A/CXCL10/CXCL13/TNFRSF12A/IFNGR2/CCR1/PLEKHO2/IL4R/IL6/TNFRSF1B/TGFB3
KEGG_SMALL_CELL_LUNG_CANCER	KEGG_SMALL_CELL_LUNG_CANCER	80	0.354104038976694	1.53132552921696	0.0099674687689747	0.0789761561656994	0.0628014056466374	2108	tags=34%, list=18%, signal=28%	LAMC3/LAMA5/TRAF4/RXRG/IKBKB/RXRB/BCL2L1/CDKN2B/PTK2/MAX/ITGA6/RELA/COL4A6/CDKN1B/AKT1/PIAS4/CDK2/APAF1/CHUK/SKP2/AKT2/RB1/RXRA/PIK3R5/CCNE2/E2F1/TP53
KEGG_REGULATION_OF_ACTIN_CYTOSKELETON	KEGG_REGULATION_OF_ACTIN_CYTOSKELETON	189	0.288451697885606	1.42790061750684	0.0100598667212342	0.0789761561656994	0.0628014056466374	3767	tags=41%, list=31%, signal=29%	FGFR2/APC/ARHGEF4/NCKAP1/PIKFYVE/ITGB4/FGF22/GSN/PTK2/PPP1CB/LIMK1/PAK4/MYH14/ITGA6/MAPK3/PDGFD/ITGB8/GNA13/PIP5K1A/SOS2/CRK/ARAF/F2R/HRAS/PIP4K2B/GIT1/RDX/PPP1R12A/ACTN4/PAK1/ABI2/MAPK1/MYL9/ARHGEF1/EGF/WASF1/EZR/PIP4K2C/ITGA10/PIP5K1C/MAP2K2/PIK3R5/ITGA7/RRAS2/FGFR1/ITGB3/RHOA/FGFR3/WASL/ARHGAP35/ITGB6/ACTB/DIAPH1/PPP1CA/CRKL/PFN1/RAC3/ARPC1A/PIK3R2/PIP5K1B/MYL12B/EGFR/DOCK1/RRAS/FGF21/ARPC4/SL…
KEGG_HYPERTROPHIC_CARDIOMYOPATHY_HCM	KEGG_HYPERTROPHIC_CARDIOMYOPATHY_HCM	75	0.358656474192571	1.53695118792513	0.0103012377607434	0.0789761561656994	0.0628014056466374	2803	tags=36%, list=23%, signal=28%	ITGB4/DAG1/PRKAG2/TNNT2/DMD/CACNA1D/SGCA/ITGA6/TGFB2/ITGB8/ATP2A2/CACNG2/TTN/SGCG/PRKAG1/TGFB1/TNNC1/CACNB1/PRKAB1/ITGA10/ITGA7/CACNG5/ITGB3/TPM1/ITGB6/ACTB/CACNA1C
KEGG_VASCULAR_SMOOTH_MUSCLE_CONTRACTION	KEGG_VASCULAR_SMOOTH_MUSCLE_CONTRACTION	101	0.333273847873173	1.50579221417037	0.0116011203973846	0.0853842461247506	0.0678970835889035	3392	tags=39%, list=28%, signal=28%	NPR2/ADCY2/PPP1CB/ITPR3/CACNA1D/ITPR1/ARHGEF11/MAPK3/GNA13/AGTR1/ADCY6/PPP1R12B/KCNMB2/ARAF/PLA2G2F/PPP1R12A/PLCB4/MAPK1/MYL9/ARHGEF1/KCNMB1/CALML5/MAP2K2/PRKACA/RHOA/PRKCD/ADRA1A/PLA2G6/RAMP2/PPP1CA/ITPR2/CACNA1C/PRKG1/PLA2G12A/PRKACB/ADCY1/ADCY8/AVPR1A/PLA2G1B
KEGG_FC_GAMMA_R_MEDIATED_PHAGOCYTOSIS	KEGG_FC_GAMMA_R_MEDIATED_PHAGOCYTOSIS	84	0.337445073750618	1.47501995776017	0.0125310969710854	0.0886816093338354	0.0705191287036792	3373	tags=43%, list=28%, signal=31%	PLD2/PIKFYVE/PLPP2/GSN/LIMK1/ARF6/DNM1/MAPK3/ASAP2/DNM1L/PLPP3/PIP5K1A/AKT1/CRK/PIP4K2B/PAK1/AKT2/ASAP1/MAPK1/MARCKS/WASF1/PIP5K1C/PIK3R5/WASF3/PRKCD/PLA2G6/DNM2/WASL/RPS6KB2/CRKL/ARPC1A/PIK3R2/PIP5K1B/PLD1/ARPC4/ARPC5
KEGG_NON_SMALL_CELL_LUNG_CANCER	KEGG_NON_SMALL_CELL_LUNG_CANCER	53	0.384844446697158	1.54253008986725	0.0144358280207295	0.0983774946597861	0.0782292434651617	2108	tags=36%, list=18%, signal=30%	TGFA/RXRG/RXRB/BAD/MAPK3/AKT1/SOS2/ARAF/HRAS/ERBB2/AKT2/MAPK1/RB1/EGF/RXRA/MAP2K2/PIK3R5/E2F1/TP53
KEGG_OLFACTORY_TRANSDUCTION	KEGG_OLFACTORY_TRANSDUCTION	64	0.37305017313943	1.54492287411413	0.0150204385058491	0.0987057387527227	0.0784902613651514	5449	tags=62%, list=45%, signal=34%	CAMK2G/PRKG2/CAMK2B/CALML5/PRKACA/OR2F2/OR1D2/OR1A2/OR3A3/OR2H1/OR2C1/OR6A2/PRKG1/PRKACB/OR11A1/OR10H1/CLCA4/OR1A1/CLCA1/PDC/OR1F1/OR2B2/OR12D2/OR7C2/PRKACG/OR7A17/OR2J2/GUCA1B/OR7A10/OR7C1/CLCA2/OR3A2/OR12D3/OR10H2/ARRB2/CNGB1/OR2S2/OR2J3/OR51E2/CAMK2A
KEGG_RNA_POLYMERASE	KEGG_RNA_POLYMERASE	21	-0.45749	-1.66539	0.0177501633845326	0.112621726301862	0.0895561782377505	1689	tags=33%, list=14%, signal=29%	POLR2I/POLR1D/POLR2J/POLR2F/POLR3B/POLR2H/POLR2G
KEGG_PYRIMIDINE_METABOLISM	KEGG_PYRIMIDINE_METABOLISM	75	-0.278108	-1.42736	0.0216692559956856	0.132904770106872	0.105685143277204	2015	tags=28%, list=17%, signal=23%	TK1/RRM2/POLR2I/ITPA/POLR1D/PRIM1/DHODH/POLR2J/CANT1/POLR2F/POLE2/POLR3B/POLD3/POLR2H/UCK2/TXNRD1/PNP/UPP1/CTPS1/POLR2G/NME1
KEGG_RENAL_CELL_CARCINOMA	KEGG_RENAL_CELL_CARCINOMA	65	0.355133592462925	1.47877568636163	0.0226901829607962	0.134677214993113	0.107094581716491	2896	tags=40%, list=24%, signal=31%	TGFA/GAB1/PAK4/VEGFB/ARNT/MAPK3/TGFB2/AKT1/SOS2/CRK/ARAF/HRAS/PAK1/AKT2/TGFB1/MAPK1/MET/CREBBP/MAP2K2/PIK3R5/EP300/VEGFA/FH/PTPN11/CRKL/PIK3R2
KEGG_P53_SIGNALING_PATHWAY	KEGG_P53_SIGNALING_PATHWAY	61	-0.298686	-1.48016	0.0235763880422898	0.135564231243166	0.107799932167049	2672	tags=41%, list=22%, signal=32%	CDKN1A/THBS1/CCND3/CD82/GTSE1/BAX/GADD45B/CCNB2/RRM2/RPRM/PMAIP1/IGFBP3/CCND2/EI24/SESN1/BID/ADGRB1/GADD45G/CCNE1/PPM1D/TP53I3/IGF1/CYCS/PTEN/SERPINE1
KEGG_ENDOMETRIAL_CANCER	KEGG_ENDOMETRIAL_CANCER	51	0.371153899005926	1.48435570844084	0.0267237672977885	0.14758090340812	0.117355523877167	2108	tags=39%, list=18%, signal=32%	APC/TCF7L2/BAD/CDH1/TCF7L1/MAPK3/AKT1/ELK1/SOS2/ARAF/HRAS/ERBB2/AKT2/MAPK1/EGF/LEF1/MAP2K2/PIK3R5/ILK/TP53
KEGG_TOLL_LIKE_RECEPTOR_SIGNALING_PATHWAY	KEGG_TOLL_LIKE_RECEPTOR_SIGNALING_PATHWAY	93	-0.246557	-1.31208	0.0272703843254135	0.14758090340812	0.117355523877167	1744	tags=25%, list=14%, signal=21%	CD86/SPP1/FOS/TICAM1/MAPK9/CXCL11/IFNAR2/TRAF3/MYD88/FADD/CXCL8/CXCL9/CCL5/TLR2/TLR7/CCL4/LY96/NFKBIA/RAC1/CXCL10/IL6/IRAK1/MAP2K1
KEGG_B_CELL_RECEPTOR_SIGNALING_PATHWAY	KEGG_B_CELL_RECEPTOR_SIGNALING_PATHWAY	70	-0.272794	-1.39031	0.0301288601511524	0.158391721937487	0.125952227398802	1729	tags=26%, list=14%, signal=22%	RASGRP3/VAV1/FOS/NFAT5/GSK3B/NFKBIE/PPP3CB/BCL10/BLNK/NFKBIA/RAC1/LILRB3/KRAS/IFITM1/PLCG2/GRB2/LYN/MAP2K1
KEGG_GLYCOSPHINGOLIPID_BIOSYNTHESIS_LACTO_AND_NEOLACTO_SERIES	KEGG_GLYCOSPHINGOLIPID_BIOSYNTHESIS_LACTO_AND_NEOLACTO_SERIES	24	0.445951682232748	1.50129990869507	0.0370919881305638	0.181985164252914	0.144713603153061	3925	tags=54%, list=33%, signal=37%	ST3GAL6/B3GNT2/B4GALT3/B4GALT1/FUT2/B4GALT2/B4GALT4/FUT7/GCNT2/B3GALT5/ABO/FUT9/FUT3
KEGG_CHEMOKINE_SIGNALING_PATHWAY	KEGG_CHEMOKINE_SIGNALING_PATHWAY	163	-0.213167	-1.23928	0.0374730319659919	0.181985164252914	0.144713603153061	2256	tags=27%, list=19%, signal=22%	CXCR4/GNG7/GRK3/PIK3R3/FOXO3/GNG5/CCL23/CCR10/VAV1/CXCL1/GNAI3/GNG12/PARD3/GSK3B/CCR5/CXCR2/CCL27/CX3CR1/PLCB3/PRKX/CXCL11/CCL19/CXCL3/DOCK2/CXCL2/RASGRP2/STAT3/CCL8/CXCL8/CXCL9/CCL5/GNB1/CCL4/GNG11/NFKBIA/CCL2/RAC1/CXCL10/KRAS/CXCL13/CCR1/GRB2/LYN/MAP2K1
KEGG_ACUTE_MYELOID_LEUKEMIA	KEGG_ACUTE_MYELOID_LEUKEMIA	56	0.362618475763812	1.47180309803262	0.0375838926174497	0.181985164252914	0.144713603153061	1944	tags=36%, list=16%, signal=30%	TCF7L2/IKBKB/BAD/TCF7L1/MAPK3/RELA/AKT1/SOS2/ARAF/HRAS/CHUK/AKT2/MAPK1/CEBPA/STAT5B/LEF1/PPARD/MAP2K2/JUP/PIK3R5
KEGG_PURINE_METABOLISM	KEGG_PURINE_METABOLISM	130	-0.226724	-1.26076	0.0392857072660623	0.185241115473674	0.147302717682155	1777	tags=22%, list=15%, signal=19%	GMPR2/POLR2I/PAICS/ITPA/GUCY1A1/POLR1D/PRIM1/POLR2J/CANT1/POLR2F/POLE2/PDE6D/POLR3B/PAPSS1/POLD3/POLR2H/GUK1/ATIC/PDE1A/PNP/HPRT1/POLR2G/IMPDH2/NUDT9/IMPDH1/PAPSS2/NME1/ADSL
KEGG_NEUROTROPHIN_SIGNALING_PATHWAY	KEGG_NEUROTROPHIN_SIGNALING_PATHWAY	117	0.295910671973256	1.36836394437963	0.0424242424242424	0.185241115473674	0.147302717682155	2261	tags=31%, list=19%, signal=25%	CAMK2G/IKBKB/GAB1/MAPK8/PSEN1/BAD/SHC1/NTRK3/MAPK3/YWHAE/RELA/YWHAZ/MAP2K7/ARHGDIA/AKT1/SORT1/SOS2/MAP3K3/SHC3/NTRK2/CRK/SH2B2/SH2B1/HRAS/RPS6KA3/AKT2/MAPK1/CAMK2B/CALML5/MAP2K2/PIK3R5/MAPK14/TP53/MAP3K1/RHOA/PRKCD
KEGG_ETHER_LIPID_METABOLISM	KEGG_ETHER_LIPID_METABOLISM	26	0.436800342688293	1.49735345277177	0.0425465679790539	0.185241115473674	0.147302717682155	3438	tags=50%, list=29%, signal=36%	PLD2/PLPP2/PLPP3/LPCAT4/PLA2G2F/PAFAH2/PAFAH1B1/PLA2G6/PLA2G12A/PAFAH1B2/PLD1/PLA2G1B/AGPS
KEGG_CALCIUM_SIGNALING_PATHWAY	KEGG_CALCIUM_SIGNALING_PATHWAY	162	0.276734586761373	1.34801727319131	0.0432242990654206	0.185241115473674	0.147302717682155	4489	tags=47%, list=37%, signal=30%	ATP2B4/TRPC1/ERBB3/CAMK2G/ADCY2/ITPR3/CACNA1D/ITPR1/RYR1/RYR3/AGTR1/ATP2A2/PHKG2/PPP3R1/F2R/ERBB2/CACNA1I/PLCB4/TNNC1/CACNA1B/CAMK2B/GRM1/PLN/CALML5/ATP2A3/PLCD1/CHP1/NOS1/CCKBR/PRKACA/PTK2B/PHKA2/TNNC2/P2RX4/ADRA1A/CACNA1H/SLC25A6/P2RX7/ATP2B2/GRPR/PHKG1/ITPR2/CACNA1C/PRKACB/PTAFR/EGFR/CACNA1A/ADCY1/ADCY8/ATP2A1/AVPR1A/SLC25A4/HTR4/HTR2C/PLCB1/CCKAR/GRM5/P2RX2/PDGFRA/CHRM2/PHKB/P2RX6/P2RX3/SPHK2…
KEGG_THYROID_CANCER	KEGG_THYROID_CANCER	29	0.431869455031476	1.51495341193229	0.0432900432900433	0.185241115473674	0.147302717682155	2108	tags=45%, list=18%, signal=37%	RXRG/TCF7L2/RXRB/CDH1/TCF7L1/MAPK3/HRAS/MAPK1/PAX8/LEF1/RXRA/MAP2K2/TP53
KEGG_GLYCOSAMINOGLYCAN_BIOSYNTHESIS_CHONDROITIN_SULFATE	KEGG_GLYCOSAMINOGLYCAN_BIOSYNTHESIS_CHONDROITIN_SULFATE	17	-0.432949	-1.49495	0.0457383023608049	0.191269264417911	0.152096268616074	2401	tags=59%, list=20%, signal=47%	CHST7/CHST11/XYLT2/CHST3/CHST12/CSGALNACT1/B4GALT7/CHST15/CHSY1/CHPF2
KEGG_DNA_REPLICATION	KEGG_DNA_REPLICATION	33	-0.337454	-1.41288	0.0489486345356679	0.200145527879175	0.159154624572113	2620	tags=45%, list=22%, signal=36%	MCM6/RNASEH2B/MCM4/MCM3/FEN1/SSBP1/RPA2/PRIM1/PCNA/RFC4/RNASEH2A/POLE2/POLD3/RPA3/MCM2
