# Supplementary material for: Th17-related genes PGAP1 and TMBIM1 serve as potential diagnostic and predictive biomarkers in systemic sclerosis: bioinformatic identification and murine model validation
Source: Clin Rheumatol. 2026 Jan 31;45(3):1721–39. doi: 10.1007/s10067-026-07950-1 (PMC12923484; doi:10.1007/s10067-026-07950-1)
Supplement: Supplementary file 7 — (XLSX 17.7 KB) [file 10067_2026_7950_MOESM7_ESM.xlsx]

## Sheet: 01.GSEA_KEGG_result_TMBIM1
ID	Description	setSize	enrichmentScore	NES	pvalue	p.adjust	qvalue	rank	leading_edge	core_enrichment
KEGG_PROTEASOME	KEGG_PROTEASOME	39	0.529062448454427	2.24671743843537	1.94193681502444e-05	0.00357316373964497	0.0030253331434065	2391	tags=59%, list=20%, signal=47%	PSMB8/PSMD4/PSMB1/PSMD1/POMP/PSMD14/PSMA6/PSMD6/PSMC2/PSMB6/PSMB4/PSME1/PSMD7/PSMB2/PSMA5/PSMB10/PSMB9/PSMD11/PSMD2/PSMC5/PSMA7/PSMB5/PSMA2
KEGG_STEROID_BIOSYNTHESIS	KEGG_STEROID_BIOSYNTHESIS	16	-0.697928	-2.18423	4.53723037851326e-05	0.0041742519482322	0.00353426366326296	2652	tags=81%, list=22%, signal=63%	DHCR24/LSS/MSMO1/CYP51A1/NSDHL/EBP/FDFT1/CEL/SQLE/SOAT1/DHCR7/TM7SF2/SC5D
KEGG_PEROXISOME	KEGG_PEROXISOME	68	-0.430289	-1.86908	0.000295800650132701	0.0181424398748057	0.0153608758665403	3662	tags=57%, list=30%, signal=40%	PEX6/ACOX3/MLYCD/PIPOX/ACSL3/HMGCL/ABCD2/IDH1/GNPAT/AGXT/EHHADH/ABCD3/SCP2/PEX5/PEX3/AGPS/XDH/FAR2/CAT/PEX13/PEX2/CRAT/PECR/ACOX2/PEX19/SLC27A2/HAO2/PEX11A/PXMP4/GSTK1/MPV17/DAO/ACSL1/SLC25A17/PEX16/ECI2/PEX10/PEX1/MVK
KEGG_VALINE_LEUCINE_AND_ISOLEUCINE_DEGRADATION	KEGG_VALINE_LEUCINE_AND_ISOLEUCINE_DEGRADATION	40	-0.493008	-1.91704	0.000493621897091785	0.0227066072662221	0.0192252738867327	3770	tags=70%, list=31%, signal=48%	MCCC1/BCKDHB/HADHA/ALDH3A2/ACAT1/HMGCL/ALDH1B1/MMUT/PCCB/AOX1/EHHADH/HMGCS2/IVD/HADH/ACAT2/ABAT/AUH/DLD/ACADS/ACAA2/MCCC2/ALDH6A1/DBT/ACAD8/BCAT2/ACADM/HMGCS1/ACADSB
KEGG_RIBOSOME	KEGG_RIBOSOME	38	0.447489690452429	1.89351	0.000872581373536874	0.0301326675042319	0.0255127848434	2717	tags=39%, list=23%, signal=31%	RPL14/FAU/RPS21/RSL24D1/UBA52/RPL36/RPL22/RPL13/RPS24/RPL15/RPS27L/RPL28/RPL13A/RPL11/RPL37A
KEGG_SPLICEOSOME	KEGG_SPLICEOSOME	103	0.318471193527157	1.66886832548219	0.000982586983833647	0.0301326675042319	0.0255127848434	2222	tags=38%, list=18%, signal=31%	EIF4A3/SNRPD2/SNRPD1/BCAS2/PRPF19/HNRNPK/SNRPF/SNRPD3/LSM7/HSPA1A/LSM6/LSM3/SF3A3/SNRPB2/PPIH/LSM8/MAGOH/SNW1/SF3A1/PRPF4/SF3B5/SMNDC1/BUD31/DDX23/HSPA6/SRSF4/PRPF40A/DHX8/HSPA2/DDX46/SYF2/PPIE/SRSF9/TXNL4A/HNRNPA3/LSM5/RBM8A/RBM22/THOC2
KEGG_ERBB_SIGNALING_PATHWAY	KEGG_ERBB_SIGNALING_PATHWAY	83	-0.384129	-1.73391	0.00130493527795817	0.0310634320524947	0.0263008463602358	3632	tags=51%, list=30%, signal=36%	NCK1/NRAS/PIK3CA/BTC/PIK3R2/RPS6KB2/PAK3/MAP2K4/MTOR/SHC3/HBEGF/CRK/EREG/HRAS/STAT5B/GAB1/AKT1/PLCG1/MAPK3/EGF/MAP2K7/PIK3R5/MAP2K2/MAPK8/CAMK2G/ARAF/BAD/ELK1/SHC1/SOS2/ERBB3/ERBB2/SRC/MAPK1/PAK4/PAK1/AKT2/CAMK2B/NRG2/CDKN1B/TGFA/PTK2
KEGG_PROSTATE_CANCER	KEGG_PROSTATE_CANCER	85	-0.380516	-1.7233	0.00135058400228238	0.0310634320524947	0.0263008463602358	2149	tags=40%, list=18%, signal=33%	HRAS/HSP90B1/CCNE2/AKT1/RELA/MAPK3/EGF/RB1/HSP90AA1/EP300/IKBKB/MDM2/PIK3R5/MAP2K2/FGFR1/ARAF/CREB5/TP53/BAD/CREB1/SOS2/ERBB2/HSP90AB1/MAPK1/PDGFD/AR/CDK2/CHUK/AKT2/TCF7L1/FGFR2/TCF7L2/CDKN1B/TGFA
KEGG_GLYCINE_SERINE_AND_THREONINE_METABOLISM	KEGG_GLYCINE_SERINE_AND_THREONINE_METABOLISM	26	-0.50996	-1.7827	0.00232554398620691	0.0469796344272992	0.0397768071810085	3381	tags=62%, list=28%, signal=44%	SARDH/MAOA/ALAS1/CTH/AGXT/GCAT/AOC2/PHGDH/GLDC/PSAT1/PSPH/DLD/DAO/GAMT/SHMT1/GATM
KEGG_NOTCH_SIGNALING_PATHWAY	KEGG_NOTCH_SIGNALING_PATHWAY	39	-0.457025	-1.76202	0.00260503521007358	0.0469796344272992	0.0397768071810085	3295	tags=56%, list=27%, signal=41%	RFNG/NOTCH3/HES1/CREBBP/JAG1/PSEN2/DTX4/KAT2B/ADAM17/DVL3/DTX3/NOTCH4/JAG2/MFNG/LFNG/EP300/CTBP1/NCSTN/PSEN1/NOTCH2/NUMB/HDAC1
KEGG_CITRATE_CYCLE_TCA_CYCLE	KEGG_CITRATE_CYCLE_TCA_CYCLE	27	-0.510222	-1.79833	0.00280856510163202	0.0469796344272992	0.0397768071810085	1508	tags=44%, list=13%, signal=39%	OGDH/PDHA1/IDH3A/ACLY/DLD/IDH3G/IDH3B/FH/DLAT/ACO2/SDHD/SUCLA2
KEGG_CHRONIC_MYELOID_LEUKEMIA	KEGG_CHRONIC_MYELOID_LEUKEMIA	71	-0.386501	-1.69831	0.00318316297787601	0.0488084989940989	0.041325273747864	2176	tags=39%, list=18%, signal=33%	CRK/HRAS/STAT5B/AKT1/RELA/MAPK3/RB1/CDK4/CTBP1/IKBKB/MDM2/PIK3R5/MAP2K2/ARAF/TP53/BAD/SHC1/SOS2/SMAD3/MAPK1/PTPN11/CHUK/AKT2/BCL2L1/TGFB2/CDKN1B/SMAD4/HDAC1
KEGG_PANCREATIC_CANCER	KEGG_PANCREATIC_CANCER	68	-0.382339	-1.66079	0.00420598160417478	0.0595308165513968	0.0504036661876815	1979	tags=37%, list=16%, signal=31%	AKT1/RELA/MAPK3/EGF/RB1/RALB/CDK4/IKBKB/PIK3R5/MAPK8/BRCA2/ARAF/TP53/BAD/ERBB2/SMAD3/VEGFB/VEGFA/MAPK1/CHUK/AKT2/BCL2L1/TGFB2/TGFA/SMAD4
KEGG_FATTY_ACID_METABOLISM	KEGG_FATTY_ACID_METABOLISM	37	-0.445237	-1.68791	0.00704617911906725	0.0926069255648839	0.0784086097460115	4863	tags=70%, list=40%, signal=42%	ACADL/CPT2/ACSL5/ACAA1/HADHA/ACOX3/ADH1A/ADH6/ALDH3A2/ACAT1/ACSL3/ALDH1B1/ADH1B/EHHADH/HADH/ACAT2/GCDH/CPT1A/ACADS/ACAA2/ACSL1/ACADVL/ACADM/ACADSB/ECI2/ECI1
KEGG_NON_SMALL_CELL_LUNG_CANCER	KEGG_NON_SMALL_CELL_LUNG_CANCER	53	-0.39383	-1.63877	0.00780194487814177	0.0957038571718724	0.0810307257519286	2149	tags=40%, list=18%, signal=33%	HRAS/AKT1/PLCG1/MAPK3/EGF/RB1/RXRB/CDK4/FHIT/PIK3R5/MAP2K2/ARAF/RXRG/TP53/BAD/SOS2/ERBB2/STK4/MAPK1/AKT2/TGFA
KEGG_GNRH_SIGNALING_PATHWAY	KEGG_GNRH_SIGNALING_PATHWAY	91	-0.338743	-1.5572	0.00983618771547612	0.113116158727975	0.0957734067033201	2448	tags=48%, list=20%, signal=39%	PLA2G4A/PLA2G2E/NRAS/PRKACA/PLD2/MAPK13/CACNA1C/GNRH1/MAP2K4/ADCY8/PLA2G6/PLCB4/HBEGF/PLA2G1B/LHB/HRAS/PLCB1/ITPR3/MAP3K3/MAPK3/MMP14/MAP2K3/MAP2K7/MAP3K2/MAP2K2/MAPK8/CAMK2G/PTK2B/PLA2G2F/ELK1/PRKCD/ADCY2/SOS2/ADCY6/SRC/MAPK14/MAPK1/PLA2G12A/PRKACB/CACNA1D/MMP2/MAP3K1/ITPR1/CAMK2B
KEGG_ARGININE_AND_PROLINE_METABOLISM	KEGG_ARGININE_AND_PROLINE_METABOLISM	45	-0.387961	-1.56078	0.0115184737337001	0.124670539235342	0.105556291801091	3974	tags=53%, list=33%, signal=36%	GLUD2/ALDH3A2/OAT/AOC1/GLUD1/ALDH1B1/MAOA/CKMT2/ASL/SRM/GLS2/ALDH4A1/AMD1/ARG2/ASS1/NOS1/GLUL/GOT1/ALDH18A1/PRODH/GLS/DAO/GAMT/GATM
KEGG_ADHERENS_JUNCTION	KEGG_ADHERENS_JUNCTION	71	-0.352406	-1.5485	0.014647709762913	0.14687113326476	0.124353133427829	3233	tags=48%, list=27%, signal=35%	WASF3/ACTN1/LMO7/CTNNA3/FER/CREBBP/NECTIN3/INSR/MET/CSNK2B/FYN/PTPN6/MAPK3/ACTB/EP300/WASF1/FGFR1/SNAI1/TJP1/CSNK2A1/ERBB2/SMAD3/SRC/MAPK1/WASL/NECTIN2/ACTN4/ACP1/CDH1/TCF7L1/TCF7L2/YES1/AFDN/SMAD4
KEGG_PPAR_SIGNALING_PATHWAY	KEGG_PPAR_SIGNALING_PATHWAY	57	-0.375411	-1.58566	0.0151660409349481	0.14687113326476	0.124353133427829	4863	tags=61%, list=40%, signal=37%	ACADL/CPT2/SLC27A6/ACSL5/PPARG/ACAA1/PPARD/UCP1/SLC27A5/CYP7A1/ACOX3/SCD/ACSL3/PPARA/OLR1/EHHADH/RXRA/SCP2/PLTP/FABP7/FABP1/ME1/HMGCS2/RXRB/FADS2/FABP3/RXRG/CPT1A/ACOX2/SLC27A2/ACSL1/ILK/NR1H3/ACADM/CYP27A1
KEGG_DILATED_CARDIOMYOPATHY	KEGG_DILATED_CARDIOMYOPATHY	81	-0.337981	-1.518	0.0159978669820734	0.147180376235075	0.124614963860361	3236	tags=42%, list=27%, signal=31%	CACNG3/SLC8A1/CACNA1C/ITGA10/PLN/ADRB1/MYL3/ATP2A2/TPM2/TGFB1/ADCY8/SGCB/CACNG2/ITGB6/ACTB/ITGA7/ITGB3/TTN/TNNT2/TNNC1/TPM1/ADCY2/DMD/ADCY6/ITGB4/ITGB8/DAG1/PRKACB/CACNA1D/SGCG/CACNB1/ITGA6/SGCA/TGFB2
KEGG_PARKINSONS_DISEASE	KEGG_PARKINSONS_DISEASE	92	0.275571041651553	1.39384121774028	0.0177631904773858	0.150825671847846	0.127701369756757	2833	tags=43%, list=24%, signal=34%	UBB/NDUFB6/NDUFS6/NDUFAB1/NDUFC2/ATP5MC1/VDAC3/NDUFA7/ATP5F1C/COX7C/NDUFA8/PARK7/UBE2L6/NDUFA9/NDUFS2/SNCAIP/ATP5PO/COX6B1/NDUFB1/ATP5PB/NDUFC1/CASP3/COX7A2L/CYCS/NDUFS3/COX7A2/NDUFB2/UBE2J1/NDUFB3/NDUFA6/UQCR10/UQCR11/UQCRQ/NDUFB4/NDUFA1/COX6C/NDUFB5/NDUFS5/COX6A2/GPR37
KEGG_SELENOAMINO_ACID_METABOLISM	KEGG_SELENOAMINO_ACID_METABOLISM	18	0.47352313258688	1.64472406531323	0.0188457471011938	0.150825671847846	0.127701369756757	2591	tags=61%, list=22%, signal=48%	AHCY/PAPSS2/PAPSS1/LCMT1/MAT2B/SEPHS1/SEPHS2/AHCYL1/MARS1/TRMT11/HEMK1
KEGG_RNA_POLYMERASE	KEGG_RNA_POLYMERASE	21	0.453564668441528	1.63383530061506	0.0188532089809807	0.150825671847846	0.127701369756757	1560	tags=33%, list=13%, signal=29%	POLR3B/POLR2H/POLR2G/POLR2F/POLR2J/POLR2I/POLR1D
KEGG_GLYCOLYSIS_GLUCONEOGENESIS	KEGG_GLYCOLYSIS_GLUCONEOGENESIS	53	-0.367305	-1.52839	0.0221855303178439	0.165345021157671	0.139994640339447	4004	tags=51%, list=33%, signal=34%	FBP2/ADH1A/HK3/ADH6/ALDH3A2/ALDH1B1/ADH1B/ALDH3B1/PGM1/AKR1A1/PGK1/FBP1/HK2/ENO1/PKM/PDHA1/ALDH3A1/PKLR/BPGM/PFKL/DLD/GPI/ALDOA/ALDOC/ALDH3B2/DLAT/ENO2
KEGG_BLADDER_CANCER	KEGG_BLADDER_CANCER	41	-0.399195	-1.56068	0.0226067745643853	0.165345021157671	0.139994640339447	2149	tags=39%, list=18%, signal=32%	HRAS/MAPK3/EGF/RB1/CDK4/MDM2/MAP2K2/ARAF/TP53/ERBB2/VEGFB/VEGFA/MAPK1/MMP2/CDH1/DAPK3
KEGG_OXIDATIVE_PHOSPHORYLATION	KEGG_OXIDATIVE_PHOSPHORYLATION	94	0.265734068175981	1.35949561834555	0.0233639703809753	0.165345021157671	0.139994640339447	2770	tags=41%, list=23%, signal=32%	ATP6V0E1/NDUFB6/ATP6V1E1/PPA2/NDUFS6/NDUFAB1/NDUFC2/ATP5MC1/NDUFA7/ATP5F1C/ATP6V1D/ATP6V1G1/COX7C/NDUFA8/NDUFA9/NDUFS2/ATP5PO/COX6B1/NDUFB1/ATP5PB/NDUFC1/ATP5ME/ATP6V1H/COX7A2L/NDUFS3/COX7A2/NDUFB2/NDUFB3/ATP5MG/NDUFA6/UQCR10/UQCR11/UQCRQ/NDUFB4/NDUFA1/COX6C/NDUFB5/NDUFS5/COX6A2
KEGG_AMINOACYL_TRNA_BIOSYNTHESIS	KEGG_AMINOACYL_TRNA_BIOSYNTHESIS	30	0.391445708413083	1.56341551459446	0.0246756049940495	0.168159678477967	0.14237775980972	952	tags=30%, list=8%, signal=28%	RARS1/GARS1/KARS1/YARS1/FARS2/HARS2/CARS1/NARS1/LARS2
KEGG_ENDOCYTOSIS	KEGG_ENDOCYTOSIS	163	-0.273681	-1.3887	0.026960051710172	0.177166054095416	0.150003295229528	3691	tags=42%, list=31%, signal=29%	AP2B1/VPS37B/CSF1R/GRK6/USP8/CHMP6/HSPA1L/EPN1/PLD2/PARD6B/FLT1/HGS/DNM2/PIP5K1A/SH3GL2/RABEP1/ADRB1/ASAP1/GRK5/GIT1/ITCH/MET/HLA-C/HLA-G/HLA-B/HRAS/PIKFYVE/PDCD6IP/RAB5C/PIP5K1B/AP2S1/EGF/RAB11FIP3/RAB5B/DNAJC6/CLTB/RET/MDM2/EEA1/CHMP5/KDR/RNF41/DNM1/PIP4K2B/RAB5A/LDLR/F2R/RAB11B/ARFGAP3/ERBB3/DNM1L/SRC/PSD4/EHD1/SH3GLB2/ARF6/GRK2/AP2M1/HSPA8/RAB4A/EPS15/PIP5K1C/CHMP1B/SMURF1/ACAP2/FGFR2/ARFGAP2…
KEGG_BUTANOATE_METABOLISM	KEGG_BUTANOATE_METABOLISM	31	-0.408833	-1.49499	0.0304530169049263	0.193219141741601	0.163595154334994	4264	tags=61%, list=35%, signal=40%	HADHA/PDHB/BDH1/ALDH3A2/ACAT1/HMGCL/ALDH1B1/EHHADH/ALDH5A1/HMGCS2/HADH/AACS/ACAT2/PDHA1/ABAT/ACSM1/ACSM3/ACADS/HMGCS1
KEGG_NEUROACTIVE_LIGAND_RECEPTOR_INTERACTION	KEGG_NEUROACTIVE_LIGAND_RECEPTOR_INTERACTION	243	-0.246793	-1.30798	0.0317258883248731	0.194585448392555	0.164751981476534	5044	tags=48%, list=42%, signal=29%	FSHR/GRIA3/P2RX1/NMBR/ADRA2C/ADRB3/HTR1D/OPRK1/ADRA1D/TACR2/GALR1/BRS3/GHRHR/GABRB3/CALCRL/GABRA3/MC4R/GCGR/GRM4/GRM5/EDNRB/HCRTR1/THRB/CHRNA10/GRIN2B/OPRL1/MC2R/PTGFR/CHRM3/MLNR/F2/HRH2/NR3C1/PTH2R/CNR2/GNRHR/GLP1R/GRPR/HRH4/P2RX6/HTR1B/PTH1R/GRIA1/CRHR2/TAAR5/GRIA2/LHCGR/GABRE/AVPR1A/GLRA3/SSTR2/CHRNA2/CHRNA1/PLG/PTAFR/P2RX2/SSTR4/CHRM4/CHRNB4/HTR4/ADCYAP1R1/F2RL2/MC3R/ADORA1/HCRTR2/GLRA1/AVPR2…
KEGG_HYPERTROPHIC_CARDIOMYOPATHY_HCM	KEGG_HYPERTROPHIC_CARDIOMYOPATHY_HCM	75	-0.32969	-1.46042	0.0332344652222275	0.19726263228677	0.167018704682162	3236	tags=41%, list=27%, signal=30%	CACNG3/SLC8A1/PRKAG1/CACNA1C/ITGA10/MYL3/ATP2A2/TPM2/TGFB1/SGCB/CACNG2/ITGB6/ACTB/ITGA7/ITGB3/TTN/TNNT2/TNNC1/TPM1/PRKAB1/DMD/ITGB4/ITGB8/DAG1/CACNA1D/SGCG/PRKAG2/CACNB1/ITGA6/SGCA/TGFB2
KEGG_VASCULAR_SMOOTH_MUSCLE_CONTRACTION	KEGG_VASCULAR_SMOOTH_MUSCLE_CONTRACTION	101	-0.302056	-1.40019	0.0383480825958702	0.220501474926254	0.186694612637789	2448	tags=31%, list=20%, signal=25%	PLA2G6/PLCB4/PLA2G1B/PPP1R12A/RAMP2/KCNMB2/PLCB1/ITPR3/KCNMB1/PPP1R12B/GNA13/MAPK3/ADRA1A/MYL9/ARHGEF11/MAP2K2/ARHGEF1/ARAF/PLA2G2F/PRKCD/ADCY2/PPP1CA/ADCY6/MAPK1/PLA2G12A/PRKACB/CACNA1D/ITPR1/AGTR1/NPR2/PPP1CB
KEGG_INSULIN_SIGNALING_PATHWAY	KEGG_INSULIN_SIGNALING_PATHWAY	130	-0.278706	-1.35799	0.0438472418670438	0.233274862656803	0.197509609114456	2521	tags=33%, list=21%, signal=26%	FLOT1/PHKA2/FBP1/MKNK1/INSR/INPP5K/SOCS2/CRK/HRAS/SLC2A4/HK2/AKT1/SOCS1/MAPK3/PPARGC1A/IKBKB/TRIP10/PIK3R5/MAP2K2/MAPK8/TSC2/ARAF/BAD/ELK1/SHC1/IRS1/PPP1CA/PRKAB1/SOS2/PHKG1/PKLR/MAPK1/PRKACB/PHKG2/PRKAG2/PPP1R3D/PYGM/PHKB/AKT2/PRKAR1A/EIF4E/RHEB/PPP1CB
KEGG_TERPENOID_BACKBONE_BIOSYNTHESIS	KEGG_TERPENOID_BACKBONE_BIOSYNTHESIS	14	-0.529712	-1.581	0.0444613158215659	0.233274862656803	0.197509609114456	2094	tags=50%, list=17%, signal=41%	HMGCS2/GGPS1/ACAT2/FDPS/HMGCS1/MVD/MVK
KEGG_GLUTATHIONE_METABOLISM	KEGG_GLUTATHIONE_METABOLISM	34	-0.386758	-1.44153	0.0453074433656958	0.233274862656803	0.197509609114456	1567	tags=44%, list=13%, signal=38%	SRM/GGT5/GPX5/ANPEP/GSR/GSTM4/RRM1/GSTM5/GSS/GPX3/GSTK1/G6PD/GPX4/GCLM/PGD
KEGG_PENTOSE_PHOSPHATE_PATHWAY	KEGG_PENTOSE_PHOSPHATE_PATHWAY	24	-0.433633	-1.47634	0.0456407339980702	0.233274862656803	0.197509609114456	2918	tags=46%, list=24%, signal=35%	PGM1/H6PD/FBP1/RPE/PFKL/GPI/ALDOA/G6PD/ALDOC/TKT/PGD
